# Supplementary material for: Benchmarking computational methods for multi-omics biomarker discovery in cancer
Source: Brief Bioinform. 2026 May 6;27(3):bbag200. doi: 10.1093/bib/bbag200 (PMC13147463; doi:10.1093/bib/bbag200)
Supplement: bbag200_Supplemental_Files [file bbag200_supplemental_files.zip]

Archive with 3 entries (3 files):
- supplementary_data_bbag200.xlsx
- supplementary_material_bbag200.pdf
- supplementary_material_bbag200.tex
