# Supplementary material for: Benchmarking computational methods for multi-omics biomarker discovery in cancer
Source: Brief Bioinform. 2026 May 6;27(3):bbag200. doi: 10.1093/bib/bbag200 (PMC13147463; doi:10.1093/bib/bbag200)
Supplement: bbag200_Supplemental_Files [file bbag200_supplemental_files.zip › supplementary_data_bbag200.xlsx]

## Sheet: Survival BRCA CNV
CNV	adj. p-value	MOGLAM-CNV+SNV+mRNA 5-fold RRA ranking	MOGLAM-CNV+SNV+mRNA-ranking size	DIABLO-CNV+SNV+mRNA 5-fold RRA ranking	DIABLO-CNV+SNV+mRNA-ranking size	TMO-Net-CNV+SNV+mRNA 5-fold RRA ranking	TMO-Net-CNV+SNV+mRNA-ranking size
SLC25A32	9.94417e-06	18	18645	52	18645	277	18645
MYC	1.23722e-05	298	18645	45	18645	20	18645
PIP4P2	1.54526e-05	321	18645	220	18645	61	18645
SLAMF7	2.32752e-05	29	18645	17905	18645	24	18645
MTSS1	3.96963e-05	440	18645	99	18645	231	18645
KLHL38	4.89799e-05	472	18645	243	18645	454	18645
PLEKHO1	5.7093e-05	14	18645	11252	18645	46	18645
TRHR	5.95462e-05	47	18645	8	18645	1523	18645
RIPK2	7.12736e-05	432	18645	134	18645	535	18645
C1orf54	9.3001e-05	59	18645	11327	18645	36	18645
TG	9.3001e-05	1331	18645	27	18645	59	18645
PABPC1	9.45758e-05	126	18645	588	18645	413	18645
ARNT	9.61234e-05	11	18645	16675	18645	60	18645
DSCC1	9.92973e-05	1548	18645	61	18645	43	18645
DEPTOR	0.000107137	613	18645	60	18645	205	18645
RIDA	0.000114634	318	18645	350	18645	627	18645
IARS2	0.000126539	38	18645	9571	18645	69	18645
STK3	0.00013186	657	18645	356	18645	601	18645
CD5L	0.000141394	73	18645	16622	18645	58	18645
KCNV1	0.000143615	676	18645	1	18645	166	18645
VPS45	0.000145236	45	18645	11251	18645	74	18645
INTS8	0.000146821	681	18645	79	18645	486	18645
ANKRD46	0.000162873	705	18645	404	18645	300	18645
LCE2C	0.000165217	79	18645	17581	18645	9	18645
WASHC5	0.000189846	565	18645	257	18645	742	18645
RIMS2	0.000199855	2126	18645	53	18645	87	18645
S100A7A	0.000204415	36	18645	17062	18645	88	18645
PLA2G4A	0.000232856	94	18645	14709	18645	82	18645
CALB1	0.00023432	796	18645	102	18645	368	18645
RALYL	0.000247801	299	18645	320	18645	811	18645
RBIS	0.000251481	784	18645	254	18645	815	18645
TMEM64	0.000257069	821	18645	147	18645	775	18645
SQLE	0.000265606	830	18645	253	18645	530	18645
PDP1	0.00028025	845	18645	122	18645	140	18645
LRATD2	0.000292345	659	18645	181	18645	857	18645
FSBP	0.000305836	520	18645	136	18645	870	18645
WWP1	0.00033182	795	18645	390	18645	894	18645
CDC73	0.000335084	113	18645	16355	18645	26	18645
PKHD1L1	0.000346491	775	18645	17	18645	907	18645
PTDSS1	0.0003687	926	18645	81	18645	756	18645
NUDCD1	0.000395579	948	18645	13	18645	874	18645
ODF1	0.000413345	962	18645	146	18645	943	18645
SCNM1	0.000428834	128	18645	16951	18645	38	18645
COL14A1	0.000438297	981	18645	44	18645	629	18645
PLEKHF2	0.000451824	584	18645	90	18645	991	18645
SYT11	0.000455775	9	18645	17739	18645	132	18645
ATP6V0D2	0.00045869	791	18645	413	18645	996	18645
ABAT	0.000474041	810	18645	1007	18645	523	18645
SOX13	0.000482677	0	18645	7380	18645	220	18645
EFNA4	0.000482677	626	18645	16900	18645	0	18645
LRP12	0.000482677	931	18645	0	18645	5664	18645
OR2T3	0.000483533	77	18645	8962	18645	136	18645
BGLAP	0.000483533	136	18645	18501	18645	99	18645
GPRC5B	0.000485417	838	18645	634	18645	1015	18645
ILF2	0.0004906	137	18645	11587	18645	96	18645
LRRC69	0.000522139	1040	18645	180	18645	643	18645
TSPYL5	0.00053122	1046	18645	362	18645	425	18645
DHX9	0.000534073	143	18645	15493	18645	133	18645
PHF20L1	0.000548139	1057	18645	24	18645	350	18645
ZNF706	0.000581431	383	18645	361	18645	1078	18645
EIF3E	0.00058467	1080	18645	58	18645	472	18645
UMOD	0.00059446	1086	18645	952	18645	612	18645
GEM	0.000604358	1092	18645	161	18645	389	18645
MRPL13	0.000629584	1107	18645	73	18645	637	18645
TRAPPC9	0.000634711	529	18645	684	18645	1110	18645
TRMT12	0.000666064	1128	18645	178	18645	72	18645
SLA	0.00066961	1130	18645	26	18645	194	18645
ZNF213	0.000671388	1065	18645	1131	18645	1090	18645
UTP23	0.000673169	257	18645	156	18645	1132	18645
ABRA	0.00067853	834	18645	21	18645	1135	18645
BICDL2	0.000691151	1053	18645	1142	18645	823	18645
RNF19A	0.000733719	118	18645	280	18645	1165	18645
KRTCAP2	0.000734952	83	18645	16857	18645	168	18645
NBN	0.000739397	1168	18645	133	18645	485	18645
C8orf37	0.000743198	1170	18645	41	18645	549	18645
TBC1D31	0.000761194	84	18645	171	18645	1276	18645
COLEC10	0.000768226	1183	18645	67	18645	993	18645
FAM91A1	0.000770175	1184	18645	246	18645	718	18645
POP1	0.000781933	1190	18645	351	18645	113	18645
CPNE3	0.000783904	316	18645	352	18645	1191	18645
SPRR2D	0.000787894	125	18645	16779	18645	174	18645
ZG16B	0.000801795	547	18645	1200	18645	1022	18645
ANGPT1	0.000803799	1201	18645	11	18645	344	18645
FLYWCH2	0.000809833	817	18645	1204	18645	965	18645
CNIH3	0.000815051	177	18645	7690	18645	19	18645
FZD6	0.000846669	1222	18645	50	18645	846	18645
FCRL2	0.000851972	157	18645	16594	18645	181	18645
NIT1	0.000861329	164	18645	17293	18645	182	18645
ITLN1	0.000861329	182	18645	17907	18645	131	18645
TMEM114	0.000867608	1232	18645	1020	18645	192	18645
RRM2B	0.000873956	972	18645	319	18645	1235	18645
DNAJA3	0.000876079	868	18645	1236	18645	830	18645
AL590132.1	0.000880195	184	18645	15773	18645	42	18645
FCMR	0.000889704	185	18645	9225	18645	114	18645
ASAP1	0.000893186	1244	18645	25	18645	511	18645
CLUAP1	0.000919263	1256	18645	946	18645	1014	18645
ZHX2	0.000928067	1260	18645	96	18645	726	18645
FAM135B	0.000928249	2658	18645	189	18645	98	18645
FBXO43	0.000943609	1267	18645	424	18645	1184	18645
TNFRSF11B	0.000950322	671	18645	63	18645	1270	18645
PMF1-BGLAP	0.000965303	1	18645	18504	18645	270	18645
CHRM3	0.000965303	924	18645	9729	18645	1	18645
TNFSF18	0.000967605	193	18645	11058	18645	11	18645
PCNX2	0.000977571	194	18645	6289	18645	14	18645
KCNJ9	0.000997655	196	18645	16579	18645	10	18645
VPS13B	0.00100751	1113	18645	330	18645	1295	18645
TAF2	0.00101218	1297	18645	65	18645	524	18645
ZP2	0.00102628	1303	18645	548	18645	789	18645
C8orf76	0.00104051	1309	18645	266	18645	594	18645
CR1	0.00105912	141	18645	10125	18645	202	18645
FER1L6	0.00105969	1317	18645	276	18645	771	18645
KCNB2	0.00106453	917	18645	1319	18645	353	18645
ZSCAN32	0.0010718	1322	18645	958	18645	949	18645
ZNF263	0.00107423	968	18645	1001	18645	1323	18645
NAGPA	0.00108645	1328	18645	1134	18645	623	18645
USF1	0.00110111	33	18645	17301	18645	206	18645
HAGH	0.00110867	999	18645	1337	18645	57	18645
H3-2	0.00112241	133	18645	13910	18645	208	18645
DPY19L4	0.00112241	208	18645	78	18645	4354	18645
GALNT2	0.00115474	211	18645	8855	18645	151	18645
SRRM2	0.00115657	1356	18645	1201	18645	124	18645
NPW	0.0011617	1358	18645	1356	18645	264	18645
CTHRC1	0.00116426	839	18645	48	18645	1359	18645
FBXO32	0.00116941	1361	18645	241	18645	480	18645
RPL3L	0.00117457	1363	18645	1343	18645	832	18645
KMO	0.00117655	213	18645	9066	18645	66	18645
KPRP	0.00118753	13	18645	17577	18645	214	18645
NOXO1	0.00119535	1371	18645	1347	18645	759	18645
ARHGAP30	0.00119856	215	18645	17308	18645	29	18645
TP53INP1	0.00120321	1374	18645	89	18645	1315	18645
ELOB	0.00122699	918	18645	1202	18645	1383	18645
EBAG9	0.00123232	825	18645	15	18645	1385	18645
AC012213.5	0.00124034	1388	18645	47	18645	1312	18645
OR2C1	0.00124839	1391	18645	998	18645	667	18645
PEX2	0.00127549	947	18645	1401	18645	401	18645
CCNE2	0.00127718	2197	18645	92	18645	222	18645
PRR9	0.00131163	225	18645	16635	18645	107	18645
THOC6	0.00131966	809	18645	1143	18645	1417	18645
RHOT2	0.00132525	1085	18645	1419	18645	476	18645
EMC2	0.00132525	1419	18645	59	18645	1363	18645
MMP16	0.00132806	1420	18645	281	18645	796	18645
CCN3	0.00133485	227	18645	128	18645	1871	18645
MSLN	0.0013393	1166	18645	1424	18645	1364	18645
TMEM70	0.00135061	86	18645	1428	18645	792	18645
ELOC	0.00135914	849	18645	1431	18645	369	18645
DCAF4L2	0.00138204	1439	18645	115	18645	652	18645
PAG1	0.00138781	730	18645	1441	18645	635	18645
EYA1	0.00139359	1443	18645	1332	18645	311	18645
ZNF704	0.00139939	1167	18645	1445	18645	1310	18645
NDRG1	0.0014023	1446	18645	3	18645	546	18645
TBC1D24	0.00141104	1449	18645	1298	18645	1049	18645
CD1B	0.00144788	350	18645	16719	18645	2	18645
ST3GAL1	0.00144788	1422	18645	2	18645	5792	18645
AL512785.2	0.00144788	2	18645	12175	18645	1399	18645
CD84	0.00146618	238	18645	18586	18645	141	18645
LEFTY2	0.00147842	239	18645	9300	18645	21	18645
TPD52	0.00148227	311	18645	1473	18645	210	18645
HEY1	0.00148831	722	18645	1475	18645	834	18645
AC036214.3	0.00150349	780	18645	1480	18645	75	18645
COQ8A	0.00151545	242	18645	9807	18645	52	18645
SLC10A5	0.00152183	967	18645	1486	18645	542	18645
FABP12	0.00152798	1415	18645	1488	18645	298	18645
ZC2HC1A	0.00153415	1490	18645	918	18645	324	18645
FABP4	0.00153724	1367	18645	1491	18645	1220	18645
WDR24	0.00154963	1230	18645	1427	18645	1495	18645
CYRIB	0.00155586	1463	18645	22	18645	1497	18645
AZIN1	0.00155897	312	18645	75	18645	1498	18645
IMPA1	0.00156522	1500	18645	1495	18645	655	18645
GPR89A	0.00156552	68	18645	13895	18645	246	18645
GDAP1	0.00156835	292	18645	1322	18645	1501	18645
S100A3	0.00157817	247	18645	17224	18645	35	18645
RSPO2	0.00159038	953	18645	68	18645	1508	18645
OPN3	0.00159086	248	18645	9076	18645	95	18645
MAP1LC3C	0.00160361	249	18645	9177	18645	179	18645
ERCC4	0.00164474	1163	18645	1525	18645	1412	18645
ENY2	0.00164474	1450	18645	16	18645	1525	18645
ANGEL2	0.00165509	253	18645	15834	18645	211	18645
FABP9	0.00167075	1533	18645	1490	18645	225	18645
TNFAIP8L2	0.00168114	255	18645	16945	18645	23	18645
MRTFB	0.00168714	1198	18645	1538	18645	1353	18645
TRAM1	0.00171358	1546	18645	1515	18645	1056	18645
PIGQ	0.00172024	1138	18645	1138	18645	1548	18645
LCE2D	0.00174714	260	18645	17576	18645	215	18645
HS3ST6	0.00175715	541	18645	1349	18645	1559	18645
COX6C	0.00176053	187	18645	393	18645	1560	18645
URB2	0.00177389	262	18645	15810	18645	243	18645
GLYR1	0.00179115	1569	18645	1477	18645	978	18645
CPA6	0.00180832	1210	18645	1574	18645	844	18645
LAMTOR2	0.00181439	265	18645	17736	18645	117	18645
PRSS41	0.00181522	1295	18645	1203	18645	1576	18645
STMN2	0.00181867	1577	18645	1522	18645	670	18645
SLX4	0.00182907	1109	18645	953	18645	1580	18645
ERI2	0.00182907	1580	18645	845	18645	1369	18645
UNKL	0.00183602	735	18645	1582	18645	837	18645
CLCN7	0.00186048	627	18645	1589	18645	972	18645
PRDM14	0.00186399	1397	18645	1590	18645	276	18645
E2F5	0.00187456	1593	18645	259	18645	564	18645
MRPS28	0.00187809	749	18645	1478	18645	1594	18645
SSR2	0.0018829	270	18645	17730	18645	198	18645
TSR3	0.00188516	885	18645	1596	18645	1537	18645
MTERF3	0.00188871	619	18645	83	18645	1597	18645
ESRP1	0.00189675	271	18645	113	18645	2310	18645
FMN2	0.00191066	236	18645	9262	18645	272	18645
HORMAD1	0.00191066	272	18645	16674	18645	199	18645
CSPP1	0.00191364	1180	18645	1604	18645	758	18645
ZNF200	0.00192439	359	18645	1003	18645	1607	18645
MYBL1	0.00192439	1553	18645	1607	18645	1072	18645
PSEN2	0.0019304	433	18645	9814	18645	3	18645
S100A4	0.0019304	3	18645	17584	18645	4773	18645
LRRCC1	0.00193158	1609	18645	323	18645	1493	18645
CRAMP1	0.00193518	851	18645	1355	18645	1610	18645
CD247	0.00193862	274	18645	14471	18645	236	18645
SGK3	0.00196051	1440	18645	1617	18645	1238	18645
PPP1R42	0.00197144	1581	18645	1620	18645	233	18645
TRIB1	0.0019824	1556	18645	300	18645	1623	18645
CIBAR1	0.00199341	1626	18645	141	18645	719	18645
CPQ	0.00201185	1631	18645	71	18645	1447	18645
ECI1	0.00201925	833	18645	1633	18645	1601	18645
RNPS1	0.00202667	1615	18645	1635	18645	1189	18645
LAMC2	0.00203805	281	18645	15604	18645	189	18645
SNX16	0.00204158	1639	18645	1493	18645	1374	18645
IQGAP3	0.00205245	91	18645	18623	18645	282	18645
AC009879.2	0.00206031	692	18645	1644	18645	1371	18645
HJV	0.00206691	58	18645	14394	18645	283	18645
RRS1	0.00206783	925	18645	1646	18645	1502	18645
KCNK2	0.00211058	286	18645	15853	18645	18	18645
DNAH3	0.00211718	1281	18645	536	18645	1659	18645
DCAF13	0.00212484	929	18645	49	18645	1661	18645
LY96	0.0021751	1062	18645	1376	18645	1674	18645
ARMC1	0.0021751	1292	18645	1674	18645	619	18645
IL32	0.0021868	1677	18645	1128	18645	1652	18645
SRGAP2B	0.00219927	88	18645	13890	18645	292	18645
CAPN15	0.00221035	1282	18645	1136	18645	1683	18645
CREBBP	0.00221035	1683	18645	892	18645	940	18645
PGBD5	0.00221423	254	18645	8851	18645	293	18645
SLC26A7	0.00229407	1365	18645	188	18645	1704	18645
GDF6	0.00230216	805	18645	80	18645	1706	18645
SBSPON	0.00231026	1413	18645	1316	18645	1708	18645
NUAK2	0.0023357	301	18645	6657	18645	258	18645
PI15	0.00237162	1723	18645	1504	18645	1155	18645
SLC39A4	0.00237575	1274	18645	1724	18645	150	18645
HBM	0.00238817	1727	18645	1179	18645	462	18645
S100A7L2	0.00241287	320	18645	17061	18645	4	18645
TMEM74	0.00241287	894	18645	4	18645	4044	18645
PMVK	0.00241287	4	18645	18331	18645	405	18645
OPLAH	0.00242568	1078	18645	1736	18645	769	18645
SPRR5	0.00244461	308	18645	16776	18645	158	18645
GFUS	0.00244669	607	18645	1741	18645	749	18645
ZFAND1	0.00244669	1741	18645	1484	18645	1586	18645
TFAP4	0.00245512	843	18645	1743	18645	157	18645
C8orf88	0.00246358	1745	18645	186	18645	927	18645
SRL	0.00246782	1185	18645	1746	18645	947	18645
PARP10	0.00247206	1343	18645	1747	18645	1733	18645
SDC2	0.00247618	1896	18645	72	18645	310	18645
PLEC	0.0024763	1748	18645	1737	18645	65	18645
PUF60	0.00248481	1403	18645	1750	18645	1139	18645
JPH1	0.00250187	1590	18645	1379	18645	1754	18645
ZNF707	0.00251044	1227	18645	1756	18645	883	18645
MAPK15	0.00251902	1182	18645	1758	18645	1125	18645
PEA15	0.00252391	176	18645	16584	18645	313	18645
GRHL2	0.00254056	1045	18645	316	18645	1763	18645
ZC3H3	0.00254056	1228	18645	1763	18645	1442	18645
DPYS	0.00254489	1764	18645	6	18645	482	18645
CEMP1	0.00255355	1766	18645	1294	18645	1063	18645
EXT1	0.00256657	867	18645	314	18645	1769	18645
ADHFE1	0.00258401	1650	18645	1645	18645	1773	18645
TSNARE1	0.00259715	1565	18645	1688	18645	1776	18645
SNAP47	0.00260446	26	18645	15803	18645	318	18645
NSMCE2	0.00260593	1778	18645	318	18645	934	18645
FAM83H	0.00262796	1783	18645	1752	18645	921	18645
DERL1	0.00263238	1784	18645	230	18645	1126	18645
KCNK9	0.00263681	1559	18645	801	18645	1785	18645
AC093525.1	0.00265012	1788	18645	1300	18645	1642	18645
SEPTIN12	0.00265902	1790	18645	1482	18645	1223	18645
PTP4A3	0.00268583	1372	18645	1796	18645	889	18645
NCF2	0.00268625	323	18645	16426	18645	50	18645
TATDN3	0.00270276	324	18645	9780	18645	44	18645
RUNX1T1	0.00270831	709	18645	251	18645	1801	18645
VXN	0.00271734	1803	18645	1615	18645	458	18645
WNT3A	0.00271932	325	18645	15799	18645	288	18645
PMM2	0.00272639	1805	18645	1152	18645	1490	18645
PRDX6	0.00273593	326	18645	17573	18645	289	18645
PTX4	0.00274	913	18645	1593	18645	1808	18645
BAALC	0.00275259	327	18645	38	18645	5252	18645
KIFC2	0.00275365	850	18645	1811	18645	1465	18645
DPM3	0.0027693	166	18645	16895	18645	328	18645
ANKRD34A	0.00280287	209	18645	14396	18645	330	18645
PIGR	0.00280287	330	18645	9228	18645	227	18645
SLAMF6	0.00281973	216	18645	18588	18645	331	18645
LUC7L	0.00283188	1001	18645	1177	18645	1828	18645
ATP6V1C1	0.0028536	333	18645	56	18645	5328	18645
VPS28	0.00285517	1833	18645	1720	18645	121	18645
GPR139	0.0028692	1836	18645	603	18645	539	18645
PKMYT1	0.0028927	120	18645	1148	18645	1841	18645
EXOSC4	0.0028927	1841	18645	1762	18645	660	18645
ATF6	0.00289529	5	18645	11381	18645	3191	18645
KCTD3	0.00289529	538	18645	15836	18645	5	18645
TMEM71	0.00289529	654	18645	5	18645	1866	18645
ITPRIPL2	0.00289741	586	18645	893	18645	1842	18645
ADAR	0.00290478	44	18645	18307	18645	336	18645
C1orf100	0.00292193	294	18645	9346	18645	337	18645
OXR1	0.0029496	836	18645	20	18645	1853	18645
POU5F1B	0.00295438	829	18645	66	18645	1854	18645
TADA1	0.00297371	220	18645	17850	18645	340	18645
MED13	0.00298314	1716	18645	1860	18645	1567	18645
NUP133	0.00299107	341	18645	8865	18645	15	18645
TRIM67	0.00300848	342	18645	8558	18645	68	18645
XYLT1	0.00301208	1866	18645	1576	18645	582	18645
MYH11	0.00303635	1871	18645	1816	18645	966	18645
KIAA1614	0.003061	112	18645	15401	18645	345	18645
FCGR1A	0.003061	345	18645	10486	18645	76	18645
DCAF6	0.00307861	346	18645	17725	18645	28	18645
LPGAT1	0.00311397	267	18645	15640	18645	348	18645
ZHX1-C8orf76	0.00311982	1606	18645	260	18645	1888	18645
LY6H	0.00312478	685	18645	1889	18645	249	18645
ZNF597	0.00312478	1883	18645	949	18645	1889	18645
GLI4	0.00312974	1043	18645	1890	18645	1434	18645
TRIM58	0.00313173	53	18645	9154	18645	349	18645
PMP2	0.00315963	1191	18645	1498	18645	1896	18645
ZNF517	0.00316963	1133	18645	1898	18645	71	18645
ALG1	0.00317966	1900	18645	1125	18645	1178	18645
RPL8	0.00318468	733	18645	1901	18645	1318	18645
ZNF7	0.00319474	1785	18645	1903	18645	557	18645
CD160	0.00320326	353	18645	13896	18645	129	18645
CLEC16A	0.00320986	788	18645	1906	18645	896	18645
NUBP1	0.00321997	1757	18645	1908	18645	1494	18645
EIF3H	0.00321997	965	18645	155	18645	1908	18645
TEKT5	0.00322503	409	18645	1909	18645	750	18645
CRYM	0.0032301	1910	18645	582	18645	1633	18645
MARF1	0.00328108	752	18645	1920	18645	1541	18645
TMEM204	0.00330161	1396	18645	1591	18645	1924	18645
TMEM65	0.00331192	1146	18645	222	18645	1926	18645
CNST	0.00331204	69	18645	15751	18645	359	18645
EXO1	0.00333035	360	18645	9180	18645	338	18645
PRM2	0.00333258	469	18645	1930	18645	1735	18645
PRM1	0.00334295	1676	18645	1932	18645	1160	18645
TNP2	0.00334814	1034	18645	1933	18645	342	18645
LIN9	0.0033487	361	18645	8797	18645	102	18645
RMI2	0.00336374	1178	18645	1936	18645	1055	18645
CACNA1H	0.00336896	1937	18645	1404	18645	633	18645
NAV1	0.00337765	6	18645	7923	18645	3540	18645
TMEM183A	0.00337765	1429	18645	7353	18645	6	18645
DGAT1	0.0033794	1939	18645	1712	18645	224	18645
COMMD5	0.0033794	1455	18645	1899	18645	1939	18645
C8orf33	0.0033794	264	18645	1939	18645	1492	18645
CFH	0.00338556	363	18645	15722	18645	177	18645
SLC50A1	0.00340407	364	18645	16905	18645	134	18645
TSACC	0.00342262	288	18645	17597	18645	365	18645
FAM189B	0.00342262	365	18645	16894	18645	237	18645
TOP1MT	0.00342665	1459	18645	1948	18645	840	18645
RPTN	0.00344123	366	18645	16842	18645	312	18645
RHPN1	0.0034425	1713	18645	1951	18645	1373	18645
TRIQK	0.00346902	1089	18645	236	18645	1956	18645
ZHX1	0.00347434	1076	18645	263	18645	1957	18645
CA2	0.00347966	1359	18645	262	18645	1958	18645
KCNQ3	0.00349033	1572	18645	18	18645	1960	18645
AC104472.3	0.00349033	1654	18645	1960	18645	1437	18645
ARL6IP1	0.00350638	1909	18645	1963	18645	1208	18645
MTMR11	0.00351614	370	18645	10535	18645	253	18645
SYT17	0.00352247	1966	18645	935	18645	1717	18645
FLG	0.00353499	371	18645	16846	18645	64	18645
MATN2	0.00353861	1969	18645	321	18645	1021	18645
NDUFAF6	0.003544	1023	18645	88	18645	1970	18645
VSIG8	0.00355389	99	18645	16582	18645	372	18645
HNF4G	0.00357647	1019	18645	589	18645	1976	18645
JRK	0.00358733	1306	18645	1978	18645	190	18645
AL358472.6	0.00359185	131	18645	16865	18645	374	18645
MYOC	0.00359185	374	18645	11926	18645	135	18645
CYP11B2	0.00360367	1534	18645	1981	18645	1745	18645
AARD	0.00360367	1981	18645	198	18645	1278	18645
ARHGEF11	0.0036109	41	18645	17055	18645	375	18645
LY6L	0.0036365	1294	18645	1987	18645	1631	18645
HMOX2	0.00368611	1217	18645	1222	18645	1996	18645
SLC27A3	0.0036876	25	18645	17361	18645	379	18645
ADCY8	0.0036876	379	18645	70	18645	2952	18645
JMJD8	0.0036972	1380	18645	1418	18645	1998	18645
CACNA1S	0.0037069	380	18645	7998	18645	175	18645
AIM2	0.00372625	381	18645	17234	18645	209	18645
CREB3L4	0.00376509	154	18645	16858	18645	383	18645
NAPRT	0.00377542	2012	18645	1749	18645	1285	18645
MEFV	0.00380928	2018	18645	1005	18645	1137	18645
FBXL6	0.00380928	1320	18645	1721	18645	2018	18645
SLC30A8	0.00382374	386	18645	200	18645	4322	18645
HHLA1	0.00383197	2022	18645	36	18645	1469	18645
PPP1R16A	0.00384334	2024	18645	1806	18645	1127	18645
TNNT2	0.00385997	7	18645	8731	18645	621	18645
PAPPA2	0.00385997	1018	18645	15475	18645	7	18645
DCSTAMP	0.00385997	1511	18645	7	18645	4824	18645
NLRC3	0.00386045	1478	18645	948	18645	2027	18645
OR2T12	0.00386308	388	18645	8613	18645	235	18645
S100A14	0.00386308	169	18645	11585	18645	388	18645
CEP20	0.00386616	1072	18645	1778	18645	2028	18645
RNF139	0.00388907	2032	18645	175	18645	394	18645
CYC1	0.00390056	1027	18645	1718	18645	2034	18645
LYSMD1	0.00390262	390	18645	16948	18645	125	18645
KCTD5	0.00392939	2039	18645	1506	18645	203	18645
ZC3H11B	0.00394237	48	18645	9731	18645	392	18645
ISG20L2	0.00394237	392	18645	17021	18645	53	18645
NTAN1	0.00396997	1799	18645	2046	18645	765	18645
LRRC6	0.00397579	2047	18645	12	18645	613	18645
LAPTM4B	0.00399914	1600	18645	292	18645	2051	18645
MYBPH	0.00400235	147	18645	7441	18645	395	18645
CYHR1	0.00401084	2053	18645	1808	18645	1452	18645
C16orf72	0.0040167	1571	18645	1187	18645	2054	18645
PIAS3	0.00402244	396	18645	14285	18645	89	18645
S100A1	0.00404258	168	18645	17223	18645	397	18645
FMOD	0.00404258	397	18645	7407	18645	207	18645
OC90	0.00406379	1542	18645	34	18645	2062	18645
NPIPA1	0.00408155	1066	18645	2065	18645	2065	18645
PGP	0.00409341	2067	18645	1636	18645	2041	18645
FASLG	0.00410331	400	18645	10215	18645	223	18645
TUBAL3	0.00411721	2071	18645	1820	18645	1903	18645
CACNG4	0.00413512	2074	18645	1049	18645	1927	18645
WDR97	0.0041411	343	18645	1719	18645	2075	18645
FLAD1	0.00414404	117	18645	16817	18645	402	18645
HCN3	0.00414404	402	18645	16897	18645	111	18645
PDZD9	0.00416509	1194	18645	2079	18645	974	18645
ZSCAN10	0.0041711	2080	18645	1133	18645	941	18645
PFDN2	0.00418497	404	18645	17289	18645	186	18645
ATAD2	0.00422545	680	18645	291	18645	2089	18645
C16orf96	0.00425585	1728	18645	1228	18645	2094	18645
AXDND1	0.00426743	399	18645	15505	18645	408	18645
RHEX	0.00426743	408	18645	9748	18645	40	18645
FMO3	0.00428817	219	18645	11931	18645	409	18645
IL20	0.00432979	411	18645	9232	18645	138	18645
MPZ	0.00434223	8	18645	17318	18645	3060	18645
PDC	0.00434223	1007	18645	14626	18645	8	18645
NSL1	0.00435068	412	18645	9779	18645	334	18645
FCRL1	0.00435068	258	18645	16593	18645	412	18645
PKIA	0.00436649	2112	18645	917	18645	367	18645
MED30	0.00440379	1302	18645	197	18645	2118	18645
TMEM94	0.00442878	2122	18645	677	18645	1204	18645
PPL	0.00443504	1894	18645	1127	18645	2123	18645
SERPINC1	0.00447703	173	18645	16884	18645	418	18645
IER5	0.00458369	210	18645	18386	18645	423	18645
PIGM	0.00458369	423	18645	16585	18645	154	18645
KCNJ16	0.00461276	2151	18645	1505	18645	1325	18645
TIGD7	0.00461276	1751	18645	1000	18645	2151	18645
MGRN1	0.00462563	2153	18645	1386	18645	427	18645
SPATA17	0.00464827	31	18645	10079	18645	426	18645
CNGB3	0.00464827	224	18645	426	18645	3499	18645
NDUFS2	0.0046699	427	18645	17291	18645	306	18645
RAD21	0.00468386	1181	18645	199	18645	2162	18645
MTBP	0.00471641	549	18645	64	18645	2167	18645
TPR	0.00473508	430	18645	14627	18645	244	18645
PRM3	0.00473602	2170	18645	1929	18645	960	18645
MRPL28	0.00474257	2171	18645	1212	18645	387	18645
TMC5	0.00474912	1339	18645	716	18645	2172	18645
COQ7	0.00474912	2172	18645	915	18645	985	18645
PRSS21	0.00475568	909	18645	1199	18645	2173	18645
VWA3A	0.00476882	2175	18645	2104	18645	1224	18645
C17orf58	0.00478198	2177	18645	835	18645	741	18645
MOSMO	0.00479517	906	18645	2102	18645	2179	18645
ZNF623	0.00481499	2182	18645	1742	18645	887	18645
RGS13	0.00482268	434	18645	16424	18645	118	18645
YWHAZ	0.00482268	406	18645	434	18645	3500	18645
CSMD3	0.00482444	959	18645	9	18645	4320	18645
PLD1	0.00483487	2106	18645	2185	18645	1673	18645
SHISA9	0.00484151	2033	18645	2186	18645	1050	18645
RPS6KC1	0.00486677	436	18645	15833	18645	62	18645
THUMPD1	0.00488146	2192	18645	992	18645	1131	18645
CDR2	0.00490152	1131	18645	2195	18645	103	18645
RMDN1	0.00490152	2195	18645	391	18645	1901	18645
VHLL	0.00491106	268	18645	18499	18645	438	18645
NOL11	0.00494855	2202	18645	922	18645	1945	18645
METTL22	0.00496204	987	18645	1019	18645	2204	18645
EEF2KMT	0.00496879	1682	18645	1216	18645	2205	18645
NUCKS1	0.00497787	205	18645	8388	18645	441	18645
POLR3E	0.00498232	1028	18645	2207	18645	646	18645
OSGIN2	0.00499587	763	18645	132	18645	2209	18645
EEF2K	0.00499587	1399	18645	2209	18645	147	18645
OSR2	0.00500024	442	18645	385	18645	7432	18645
LY6D	0.00502985	2214	18645	1985	18645	204	18645
NDUFB9	0.00502985	1151	18645	100	18645	2214	18645
SHARPIN	0.00505715	2218	18645	1716	18645	143	18645
AL713999.2	0.00506764	356	18645	16892	18645	445	18645
RGS22	0.00508455	683	18645	392	18645	2222	18645
CRCT1	0.00509021	446	18645	16840	18645	196	18645
ERICH5	0.00511282	447	18645	345	18645	3045	18645
HSF1	0.00514656	2231	18645	1725	18645	1245	18645
EDARADD	0.0051582	449	18645	5519	18645	122	18645
RGSL1	0.00518096	450	18645	15529	18645	242	18645
SYBU	0.00520377	451	18645	14	18645	4498	18645
DEXI	0.00520906	1823	18645	1786	18645	2240	18645
UBR5	0.00522302	901	18645	289	18645	2242	18645
AL357556.3	0.00522663	375	18645	5660	18645	452	18645
VPS72	0.00522663	452	18645	16988	18645	183	18645
TMEM212	0.00523701	2186	18645	2244	18645	422	18645
GPIHBP1	0.00524401	2245	18645	1886	18645	772	18645
C3orf33	0.00525102	2246	18645	1961	18645	1955	18645
AC140504.1	0.00527208	1515	18645	2249	18645	1377	18645
GABPB2	0.00529551	455	18645	16796	18645	25	18645
TSC2	0.00530024	2253	18645	1338	18645	1983	18645
TRIM11	0.0053066	10	18645	15752	18645	751	18645
ZFAT	0.0053066	1321	18645	10	18645	5326	18645
MCL1	0.00531857	456	18645	16673	18645	260	18645
KISS1	0.00534168	457	18645	7360	18645	263	18645
HEXD	0.00534978	2107	18645	2260	18645	1521	18645
TMEM67	0.00538804	459	18645	139	18645	6757	18645
TRIM55	0.00539962	807	18645	1629	18645	2267	18645
ZNF16	0.00541392	580	18645	1900	18645	2269	18645
METTL11B	0.0054346	461	18645	10529	18645	145	18645
UQCRB	0.00544259	1749	18645	82	18645	2273	18645
AKT3	0.00545795	462	18645	8768	18645	137	18645
SMG1	0.00547136	986	18645	1949	18645	2277	18645
OR6Y1	0.00548136	463	18645	17209	18645	238	18645
NPIPB2	0.00550023	1768	18645	2281	18645	1321	18645
SPRR2E	0.00550481	159	18645	16780	18645	464	18645
PCP4L1	0.00552831	162	18645	17300	18645	465	18645
SPSB3	0.00552921	1025	18645	1358	18645	2285	18645
CD300A	0.00553647	2286	18645	1157	18645	1972	18645
NTAQ1	0.00559911	468	18645	239	18645	2524	18645
MROH1	0.00562407	2298	18645	1717	18645	1890	18645
SLC52A2	0.00569778	2308	18645	1722	18645	1273	18645
THEM6	0.00572002	2311	18645	1984	18645	51	18645
LYRM1	0.00572745	2312	18645	836	18645	731	18645
B3GALNT2	0.00574203	474	18645	5678	18645	218	18645
RRNAD1	0.00576602	475	18645	16991	18645	101	18645
S100A11	0.00579007	476	18645	18250	18645	77	18645
NPL	0.00581416	306	18645	15495	18645	477	18645
MLST8	0.00581705	969	18645	1632	18645	2324	18645
TONSL	0.00582456	1864	18645	1809	18645	2325	18645
CDH17	0.0058622	934	18645	159	18645	2330	18645
HSF5	0.0058622	2330	18645	2036	18645	2207	18645
RALGPS2	0.00586249	280	18645	15729	18645	479	18645
SPRR1B	0.00586249	479	18645	16782	18645	34	18645
HAS2	0.00588487	2333	18645	69	18645	1544	18645
OR2L13	0.00588672	480	18645	8616	18645	22	18645
ZMAT3	0.00592277	2083	18645	2338	18645	1378	18645
C8orf34	0.00592277	2338	18645	1642	18645	1566	18645
FAM83A	0.0059914	1077	18645	126	18645	2347	18645
JPT2	0.0060144	2350	18645	1340	18645	559	18645
AHCTF1	0.00603318	486	18645	9739	18645	255	18645
THEM5	0.00605777	32	18645	16956	18645	487	18645
FCAMR	0.00605777	487	18645	9234	18645	213	18645
AL031708.1	0.00609147	1160	18645	1364	18645	2360	18645
HBA2	0.00610696	2362	18645	1173	18645	1343	18645
PEX19	0.00613181	431	18645	16586	18645	490	18645
PBX1	0.00615659	491	18645	17092	18645	81	18645
ICAM2	0.00619265	1816	18645	2075	18645	2373	18645
SNN	0.00620047	1739	18645	2374	18645	693	18645
MNDA	0.00620629	127	18645	17239	18645	493	18645
LRRC52	0.00623121	494	18645	16068	18645	433	18645
SLAMF8	0.00625619	377	18645	16882	18645	495	18645
LCE1B	0.00625619	495	18645	17574	18645	484	18645
PSKH2	0.00626334	1311	18645	414	18645	2382	18645
CRB1	0.00627077	12	18645	15588	18645	563	18645
APH1A	0.00627077	1054	18645	11326	18645	12	18645
ACSM2A	0.00629494	2386	18645	974	18645	1831	18645
TEX50	0.00630628	130	18645	12244	18645	497	18645
DUSP12	0.00630628	497	18645	11378	18645	126	18645
FCER1G	0.00635658	499	18645	17299	18645	67	18645
C16orf89	0.00637438	1931	18645	1124	18645	2396	18645
C16orf71	0.00637438	2396	18645	1709	18645	703	18645
SCAMP3	0.0063818	500	18645	16822	18645	347	18645
RGL1	0.00643238	338	18645	16453	18645	502	18645
MINDY1	0.00645775	92	18645	16794	18645	503	18645
TDRKH	0.00648316	146	18645	17182	18645	504	18645
PACC1	0.00648316	504	18645	15747	18645	488	18645
SCNN1G	0.00648673	1809	18645	2410	18645	1003	18645
NRBP2	0.00653528	1506	18645	1757	18645	2416	18645
PPIAL4E	0.0065597	507	18645	13897	18645	275	18645
RGS11	0.00656778	2420	18645	1122	18645	591	18645
TNFRSF12A	0.00658407	1127	18645	1144	18645	2422	18645
STAU2	0.00660855	660	18645	1324	18645	2425	18645
AC138811.2	0.00661673	1486	18645	1971	18645	2426	18645
AC093525.2	0.00662491	1405	18645	1301	18645	2427	18645
CRISPLD1	0.0066331	1471	18645	1572	18645	2428	18645
OR6K6	0.00663668	289	18645	17233	18645	510	18645
LMX1A	0.00663668	510	18645	14691	18645	119	18645
DAP3	0.00668825	243	18645	18497	18645	512	18645
HAX1	0.00668825	512	18645	16864	18645	73	18645
CPPED1	0.00670711	989	18645	2437	18645	1471	18645
OR2M4	0.0067141	513	18645	8627	18645	120	18645
CFHR1	0.00674001	108	18645	15721	18645	514	18645
ETV3	0.00675277	726	18645	17562	18645	13	18645
POGK	0.00676596	266	18645	14848	18645	515	18645
MAL2	0.00677335	618	18645	98	18645	2445	18645
RNF187	0.00679196	516	18645	15753	18645	323	18645
TRAF3IP3	0.00684412	518	18645	15913	18645	80	18645
PYCR3	0.00684839	2437	18645	1735	18645	2454	18645
AGO2	0.00691556	1926	18645	1648	18645	2462	18645
ZNF692	0.00692271	521	18645	8933	18645	112	18645
NAXE	0.00694901	121	18645	18625	18645	522	18645
TARBP1	0.00694901	522	18645	5957	18645	355	18645
TNFSF10	0.00697469	2469	18645	1888	18645	2079	18645
AC138647.1	0.00699165	1646	18645	1798	18645	2471	18645
MAP3K21	0.00702819	525	18645	7180	18645	468	18645
OR11L1	0.00705468	526	18645	9137	18645	163	18645
RSL1D1	0.00707684	2254	18645	2481	18645	2066	18645
OTUD6B	0.00708122	527	18645	217	18645	3231	18645
KIN	0.0070854	2482	18645	1861	18645	1266	18645
ACSM1	0.00710253	891	18645	959	18645	2484	18645
IL7	0.00713689	2488	18645	919	18645	2404	18645
OR10J5	0.00716113	530	18645	17279	18645	286	18645
ZNF750	0.00722325	2498	18645	2156	18645	1400	18645
INTS2	0.00723193	2499	18645	1842	18645	2228	18645
PYHIN1	0.00724149	533	18645	17230	18645	16	18645
ZNF174	0.00725799	1161	18645	947	18645	2502	18645
GATAD2B	0.00726837	35	18645	17362	18645	534	18645
BEND7	0.00728412	2505	18645	2276	18645	1272	18645
ZNF124	0.0072953	535	18645	9740	18645	290	18645
SOX9	0.00733657	2511	18645	1847	18645	1069	18645
C4BPB	0.00734931	170	18645	15851	18645	537	18645
EPRS1	0.00740351	539	18645	9574	18645	304	18645
RBBP6	0.00741571	832	18645	2520	18645	580	18645
IL6R	0.00743069	540	18645	18309	18645	221	18645
IGFN1	0.0075125	543	18645	8726	18645	265	18645
AMZ2	0.00753994	1761	18645	1159	18645	2534	18645
ARHGAP17	0.00754887	2463	18645	2535	18645	1786	18645
TRPA1	0.00756674	979	18645	1438	18645	2537	18645
PEAR1	0.00759476	546	18645	16974	18645	291	18645
MMP25	0.00762053	1445	18645	1206	18645	2543	18645
ZNF500	0.00762952	2544	18645	1708	18645	128	18645
OR2T10	0.00764984	548	18645	8975	18645	371	18645
AC138696.1	0.00766555	1613	18645	1887	18645	2548	18645
IPO9	0.00770512	515	18645	7922	18645	550	18645
RXRG	0.00771662	15	18645	16522	18645	2918	18645
PRSS38	0.00776059	401	18645	15859	18645	552	18645
TBL1XR1	0.00778344	2206	18645	2561	18645	2355	18645
TMCC2	0.0077884	244	18645	6670	18645	553	18645
CAMSAP2	0.00781625	207	18645	7994	18645	554	18645
LCE1C	0.00781625	554	18645	17580	18645	104	18645
SUV39H2	0.00781995	1944	18645	2565	18645	2323	18645
ESRRG	0.00787212	195	18645	10074	18645	556	18645
BATF3	0.00787212	556	18645	9782	18645	356	18645
FAM234A	0.00787494	2102	18645	1123	18645	2571	18645
NOMO3	0.00795789	2390	18645	1817	18645	2580	18645
GML	0.00797641	2582	18645	1990	18645	63	18645
C1orf43	0.00798442	222	18645	16860	18645	560	18645
PPIAL4D	0.00801262	561	18645	13893	18645	33	18645
LRRC37A3	0.00805075	2590	18645	1161	18645	1778	18645
HS3ST2	0.00809745	2449	18645	2595	18645	1217	18645
SPAG1	0.00810681	1700	18645	445	18645	2596	18645
PPOX	0.0081259	439	18645	17304	18645	565	18645
AL451007.3	0.00815434	566	18645	9247	18645	167	18645
S100A13	0.00815434	477	18645	14405	18645	566	18645
CLDN9	0.00816313	2602	18645	1150	18645	1431	18645
AL591806.2	0.00819847	16	18645	17253	18645	788	18645
ZNF572	0.00821026	594	18645	255	18645	2607	18645
CHIT1	0.00821137	568	18645	7432	18645	295	18645
SNX29	0.00821971	1224	18645	2608	18645	419	18645
TVP23A	0.00821971	1333	18645	2442	18645	2608	18645
CTSK	0.00823995	569	18645	16671	18645	39	18645
SLC39A1	0.00835479	573	18645	16859	18645	314	18645
MTFR1	0.00837186	827	18645	1675	18645	2624	18645
AL157392.5	0.00838143	2625	18645	2275	18645	2375	18645
CA3	0.00838362	574	18645	268	18645	8020	18645
NUP210L	0.0084125	575	18645	16866	18645	70	18645
MPZL1	0.0084704	577	18645	17728	18645	321	18645
LRRC24	0.00853557	816	18645	1812	18645	2641	18645
ZC3H7A	0.00854527	1848	18645	2642	18645	1553	18645
AC046185.1	0.00856468	2644	18645	2211	18645	305	18645
REXO5	0.00856468	2118	18645	826	18645	2644	18645
ACSM3	0.0085744	1588	18645	954	18645	2645	18645
CLVS1	0.0085744	944	18645	2645	18645	1547	18645
NCOA2	0.00859386	2087	18645	1518	18645	2647	18645
NAA60	0.00859386	2647	18645	951	18645	577	18645
SLC45A3	0.00864527	448	18645	8386	18645	583	18645
CHD7	0.00865241	1448	18645	2653	18645	2557	18645
DEDD	0.00868027	17	18645	17309	18645	968	18645
KLHDC8A	0.00868027	1032	18645	6662	18645	17	18645
ATP8B2	0.00870395	252	18645	16961	18645	585	18645
PDE4DIP	0.00873337	368	18645	11091	18645	586	18645
ADCY10	0.00876283	398	18645	17722	18645	587	18645
SPATC1	0.00878017	1592	18645	1745	18645	2666	18645
SNTB1	0.00879994	858	18645	62	18645	2668	18645
CTSS	0.0088515	232	18645	16669	18645	590	18645
YTHDF3	0.00886936	2464	18645	2675	18645	471	18645
OR14C36	0.00894061	593	18645	8947	18645	483	18645
TMEM68	0.00898922	2394	18645	2687	18645	858	18645
PIK3CA	0.00905963	2694	18645	2446	18645	1789	18645
TRIM46	0.00906011	597	18645	16893	18645	536	18645
SV2A	0.00906011	470	18645	11403	18645	597	18645
OR14A2	0.0090901	544	18645	9145	18645	598	18645
ZBTB10	0.00912027	1064	18645	1446	18645	2700	18645
SLC19A2	0.0092408	178	18645	10829	18645	603	18645
ANKS3	0.0093141	1532	18645	1311	18645	2719	18645
AL139142.2	0.00936223	256	18645	12242	18645	607	18645
AFAP1L1	0.00939271	3622	18645	608	18645	446	18645
OLFML2B	0.00942324	609	18645	11400	18645	105	18645
TNRC6A	0.00943792	1056	18645	2580	18645	2731	18645
NIPAL2	0.00945381	610	18645	355	18645	4411	18645
ARL8A	0.00945381	424	18645	7217	18645	610	18645
SLC5A11	0.00950024	1424	18645	2737	18645	1805	18645
AL139011.2	0.00951511	612	18645	16581	18645	500	18645
SYNGR3	0.00956283	1021	18645	1351	18645	2743	18645
ADCY9	0.00957329	1141	18645	1041	18645	2744	18645
LYN	0.00957329	1891	18645	2744	18645	1257	18645
CIAO3	0.00959423	2746	18645	1415	18645	335	18645
PLXNA2	0.00960742	615	18645	10127	18645	127	18645
ZFPM2	0.00964371	625	18645	19	18645	15016	18645
SPRR2G	0.00964371	19	18645	16630	18645	1803	18645
SLC9C2	0.0096692	382	18645	17572	18645	617	18645
FCGR2A	0.0096692	617	18645	17307	18645	513	18645
GSPT1	0.00968884	932	18645	2283	18645	2755	18645
CACNG3	0.00970995	2680	18645	2412	18645	2757	18645
TMEM186	0.00975226	1611	18645	1046	18645	2761	18645
RABIF	0.00976223	620	18645	7394	18645	407	18645
SNX31	0.00979334	621	18645	523	18645	3090	18645
CCDC154	0.00979469	2765	18645	1601	18645	267	18645
AGT	0.00982449	81	18645	8491	18645	622	18645
RAB40C	0.00982659	1316	18645	1137	18645	2768	18645
OR6P1	0.00988695	505	18645	17212	18645	624	18645
PSMD12	0.00991201	2776	18645	1047	18645	2722	18645
FCRL5	0.0100124	628	18645	16803	18645	234	18645
ERN2	0.0100735	1172	18645	2791	18645	1298	18645
GH1	0.0100735	2791	18645	2342	18645	819	18645
PRR29	0.0100952	2793	18645	2074	18645	730	18645
LCE3B	0.0101071	631	18645	16686	18645	296	18645
GBA	0.0101254	20	18645	16899	18645	2728	18645
PSCA	0.0101386	869	18645	1977	18645	2797	18645
TCHH	0.0102021	228	18645	16843	18645	634	18645
IFT140	0.0102039	1147	18645	1580	18645	2803	18645
NSMAF	0.0102149	1680	18645	2804	18645	2244	18645
LRRN2	0.0102657	636	18645	7888	18645	256	18645
CTSE	0.0102976	637	18645	9751	18645	384	18645
KHDRBS3	0.0103576	1095	18645	307	18645	2817	18645
TATDN1	0.0103686	880	18645	177	18645	2818	18645
SHCBP1L	0.0103936	640	18645	15494	18645	508	18645
CARHSP1	0.0104239	1552	18645	1153	18645	2823	18645
CD34	0.0104256	250	18645	10128	18645	641	18645
SPATA46	0.0104256	641	18645	12177	18645	378	18645
EPPK1	0.0104349	1603	18645	1744	18645	2824	18645
DENND3	0.0104349	2824	18645	1803	18645	156	18645
PI4KB	0.0104578	435	18645	16949	18645	642	18645
FCGR2B	0.0104578	642	18645	11379	18645	589	18645
TBL3	0.0104904	952	18645	1357	18645	2829	18645
BPNT1	0.0105221	43	18645	9573	18645	644	18645
RNF2	0.0106069	21	18645	14548	18645	717	18645
PPP1R12B	0.0106515	347	18645	7120	18645	648	18645
NEK2	0.0106515	648	18645	15637	18645	84	18645
CADM3	0.0106839	576	18645	17232	18645	649	18645
TMEM159	0.0107144	1058	18645	547	18645	2849	18645
SYCP2	0.0107165	606	18645	4170	18645	650	18645
CCDC185	0.0107165	650	18645	8191	18645	626	18645
CAMK1D	0.0107257	2847	18645	1845	18645	2850	18645
TRAP1	0.0107483	883	18645	868	18645	2852	18645
ANKRD35	0.010749	651	18645	14284	18645	130	18645
IL15RA	0.0108049	2857	18645	1878	18645	2241	18645
AC004687.2	0.0108162	1605	18645	2171	18645	2858	18645
CRIPT	0.010839	2860	18645	2834	18645	1026	18645
RC3H1	0.010847	329	18645	16885	18645	654	18645
USP21	0.0108797	655	18645	17297	18645	463	18645
POLR3GL	0.0109125	245	18645	14398	18645	656	18645
CASKIN1	0.0109759	171	18645	1496	18645	2872	18645
PRRX1	0.0109782	658	18645	11990	18645	576	18645
TLK2	0.0110218	2876	18645	2132	18645	309	18645
H3C15	0.0110772	72	18645	12010	18645	661	18645
UCK2	0.0110772	661	18645	16071	18645	411	18645
LAT	0.0110794	1263	18645	2881	18645	2487	18645
SELL	0.0110885	22	18645	10787	18645	1241	18645
RAD54B	0.0111103	662	18645	135	18645	8041	18645
NDUFB10	0.0111372	1383	18645	1345	18645	2886	18645
RGS18	0.0111434	663	18645	15788	18645	417	18645
SPNS1	0.0111487	1404	18645	2887	18645	352	18645
RPS20	0.0111603	2372	18645	2888	18645	1017	18645
ANKRD45	0.0111766	647	18645	12241	18645	664	18645
C17orf64	0.0111835	1721	18645	2890	18645	1283	18645
VIRMA	0.0112098	665	18645	120	18645	3840	18645
KCNMB3	0.0112184	2893	18645	2477	18645	284	18645
CBX2	0.0112533	2896	18645	1105	18645	1857	18645
APCS	0.0112764	667	18645	17121	18645	398	18645
AMDHD2	0.0112766	2128	18645	1292	18645	2898	18645
OPRK1	0.0112883	1379	18645	2899	18645	2093	18645
SNRNP25	0.0113117	2473	18645	1178	18645	2901	18645
ZP4	0.0113432	290	18645	9182	18645	669	18645
DCTN5	0.0114055	1255	18645	2909	18645	2884	18645
ZNF205	0.0114172	1118	18645	1130	18645	2910	18645
EIF2A	0.0114172	2723	18645	2910	18645	1263	18645
PFN2	0.0114526	2062	18645	2913	18645	1041	18645
MINDY4B	0.0114644	1927	18645	2914	18645	2479	18645
COX20	0.0114774	673	18645	9251	18645	97	18645
SEC14L5	0.011488	1336	18645	1080	18645	2916	18645
NBPF20	0.0115111	674	18645	13894	18645	380	18645
CYP7A1	0.0115116	2657	18645	2918	18645	816	18645
SDCBP	0.0115471	2193	18645	2921	18645	2807	18645
ADSS2	0.01157	23	18645	9349	18645	1637	18645
GSDMC	0.01157	1199	18645	23	18645	4786	18645
C8orf82	0.0115828	1936	18645	1810	18645	2924	18645
TMEM236	0.0116184	2086	18645	2706	18645	2927	18645
TRMT1L	0.0116462	595	18645	14707	18645	678	18645
KDM8	0.0116542	1648	18645	2930	18645	1872	18645
TERF1	0.011678	1536	18645	1320	18645	2932	18645
IL4R	0.011702	1248	18645	2934	18645	812	18645
DCST2	0.011748	372	18645	16901	18645	681	18645
OR2G6	0.0117821	421	18645	8942	18645	682	18645
SERTAD4	0.0117821	682	18645	15912	18645	430	18645
IGSF10	0.0117859	2934	18645	2941	18645	645	18645
BPNT2	0.0117979	2194	18645	2942	18645	1091	18645
CA13	0.011834	995	18645	265	18645	2945	18645
BLZF1	0.0118503	684	18645	10923	18645	527	18645
NPEPL1	0.0118845	600	18645	4119	18645	685	18645
AADACL2	0.0119065	2075	18645	2951	18645	1473	18645
RNF115	0.0119187	585	18645	14283	18645	686	18645
YPEL2	0.0119307	2953	18645	2895	18645	481	18645
EMP2	0.0119428	2316	18645	1910	18645	2954	18645
SLC16A6	0.0119792	2042	18645	1158	18645	2957	18645
CENPL	0.0119873	688	18645	12243	18645	671	18645
MTDH	0.0120217	689	18645	301	18645	4067	18645
ARHGEF2	0.0120217	275	18645	17732	18645	689	18645
TTPA	0.0120279	1508	18645	2961	18645	1329	18645
GGH	0.0120401	1474	18645	2962	18645	639	18645
ADAMTS4	0.0120514	24	18645	17296	18645	710	18645
SULF1	0.0120523	1960	18645	1585	18645	2963	18645
NPRL3	0.0120645	2441	18645	1181	18645	2964	18645
MXRA7	0.0120767	2620	18645	990	18645	2965	18645
RGS1	0.0120906	691	18645	15925	18645	424	18645
COPA	0.0121597	693	18645	16697	18645	278	18645
CFAP45	0.0121943	420	18645	16576	18645	694	18645
KIAA0040	0.0121943	694	18645	16190	18645	93	18645
PLAG1	0.0121992	1156	18645	2886	18645	2975	18645
ALKAL1	0.0122362	1861	18645	2978	18645	2527	18645
OR10R2	0.0122985	697	18645	17210	18645	279	18645
NDUFAB1	0.0123103	1924	18645	2984	18645	1149	18645
LEKR1	0.0123598	2037	18645	2988	18645	2617	18645
DPT	0.012438	701	18645	10815	18645	439	18645
ASB13	0.0124469	2805	18645	1836	18645	2995	18645
AL445524.2	0.0125432	189	18645	7781	18645	704	18645
IL21R	0.0125594	2434	18645	3004	18645	2483	18645
PLA2G10	0.0126222	3009	18645	1857	18645	2575	18645
KCNH6	0.0126347	3010	18645	2092	18645	804	18645
REN	0.0126488	698	18645	7355	18645	707	18645
PDPK1	0.0126725	1557	18645	1126	18645	3013	18645
HHAT	0.0126841	708	18645	15915	18645	41	18645
HS3ST4	0.0126852	1091	18645	3014	18645	2345	18645
TARS2	0.0127194	378	18645	17436	18645	709	18645
TASOR2	0.0127484	2154	18645	1833	18645	3019	18645
ST6GALNAC2	0.0127864	3022	18645	763	18645	1133	18645
STYXL2	0.0127902	237	18645	17832	18645	711	18645
SLAMF9	0.0127902	711	18645	16580	18645	443	18645
TRIM37	0.0127991	3023	18645	1931	18645	1513	18645
LYNX1-SLURP2	0.0128372	1437	18645	1980	18645	3026	18645
NID1	0.0128968	714	18645	5513	18645	602	18645
MTR	0.0129681	414	18645	8318	18645	716	18645
RBFOX1	0.0129777	2066	18645	956	18645	3037	18645
CFHR2	0.0130038	717	18645	15554	18645	162	18645
KPNA2	0.0130162	2559	18645	834	18645	3040	18645
FAM110B	0.013029	1285	18645	3041	18645	1154	18645
ARSG	0.0130934	2577	18645	1205	18645	3046	18645
SCCPDH	0.0131113	656	18645	15749	18645	720	18645
PPIAL4F	0.0131113	720	18645	13891	18645	248	18645
EDEM3	0.0131472	721	18645	14940	18645	188	18645
ATP6V1H	0.0132097	1763	18645	2923	18645	3055	18645
NPTX1	0.0132097	3055	18645	1701	18645	2138	18645
CRTC2	0.0132192	98	18645	16862	18645	723	18645
TEN1-CDK3	0.0132877	3061	18645	667	18645	1061	18645
RGS16	0.0132913	725	18645	15499	18645	390	18645
ZFHX4	0.0133137	2133	18645	1395	18645	3063	18645
CPSF1	0.0133137	3063	18645	1726	18645	232	18645
CA1	0.0133268	1334	18645	270	18645	3064	18645
FLYWCH1	0.0133529	704	18645	1146	18645	3066	18645
ATP6V1G3	0.0133999	635	18645	15791	18645	728	18645
USP32	0.0134052	2141	18645	3070	18645	2950	18645
TTC24	0.0134362	278	18645	18630	18645	729	18645
PKLR	0.0134954	27	18645	16816	18645	1774	18645
PARP1	0.0134954	1218	18645	8795	18645	27	18645
SALL4	0.0135366	2378	18645	3080	18645	2891	18645
LAD1	0.0135454	283	18645	8721	18645	732	18645
RB1CC1	0.0135894	3040	18645	3084	18645	1352	18645
LYPLA1	0.0136026	3085	18645	2781	18645	860	18645
TPSG1	0.0136158	3086	18645	1408	18645	618	18645
PGLYRP3	0.0136184	734	18645	16632	18645	545	18645
GTF3C1	0.0136916	736	18645	3239	18645	149	18645
KAT7	0.0137087	2936	18645	2553	18645	3093	18645
DYRK3	0.0137283	737	18645	9927	18645	593	18645
CA8	0.0137353	1812	18645	2683	18645	3095	18645
MRPL15	0.0137486	1777	18645	2783	18645	3096	18645
TNN	0.013765	562	18645	16160	18645	738	18645
MME	0.0138153	3101	18645	2356	18645	362	18645
CCNL1	0.0138286	1996	18645	3102	18645	2142	18645
PMF1	0.0138386	100	18645	18502	18645	740	18645
AL691442.1	0.0138386	740	18645	16888	18645	431	18645
JMJD6	0.013842	3103	18645	1132	18645	3012	18645
ACOX1	0.0138554	3104	18645	725	18645	2012	18645
LAX1	0.0139124	742	18645	7454	18645	160	18645
ABCB10	0.0139766	28	18645	8875	18645	5159	18645
COL22A1	0.0139766	1431	18645	28	18645	4088	18645
YOD1	0.0139864	389	18645	15850	18645	744	18645
LAMC1	0.0139864	744	18645	15605	18645	302	18645
CLRN1	0.0140437	2349	18645	2915	18645	3118	18645
STUB1	0.0140842	3121	18645	1435	18645	1503	18645
C17orf67	0.0141249	2772	18645	1782	18645	3124	18645
KIFAP3	0.0141349	748	18645	11115	18645	400	18645
CDR2L	0.0141384	3125	18645	1074	18645	1168	18645
CFHR3	0.0142094	750	18645	15720	18645	37	18645
SHOX2	0.0142609	3134	18645	3089	18645	2091	18645
NPR1	0.0142841	150	18645	14407	18645	752	18645
GGA2	0.0143019	1366	18645	3137	18645	2258	18645
GSG1L	0.0143156	1844	18645	3138	18645	415	18645
CERS2	0.0143216	206	18645	16966	18645	753	18645
PIP5K1A	0.0143591	297	18645	16946	18645	754	18645
MAP2K6	0.0144253	1929	18645	1523	18645	3146	18645
RAB25	0.0144342	756	18645	17731	18645	555	18645
EARS2	0.0144528	1599	18645	3148	18645	448	18645
RBM7	0.0144578	17459	18645	29	18645	13470	18645
GJA5	0.0144718	757	18645	13723	18645	675	18645
SCNN1B	0.0144941	1663	18645	3151	18645	2213	18645
ASTN1	0.0145095	758	18645	16374	18645	31	18645
GPATCH4	0.014585	760	18645	18624	18645	509	18645
FCRL4	0.0146228	761	18645	16804	18645	506	18645
PCK1	0.0146228	603	18645	4329	18645	761	18645
FCRLA	0.0146607	483	18645	11382	18645	762	18645
INSRR	0.0146607	762	18645	16975	18645	266	18645
OR2G3	0.0147365	764	18645	9130	18645	261	18645
PPFIA4	0.0148507	482	18645	7346	18645	767	18645
LRRC14	0.0148698	1747	18645	1807	18645	3178	18645
AATF	0.0148698	2982	18645	3178	18645	2385	18645
RNF43	0.0148979	2922	18645	2172	18645	3180	18645
REXO2	0.0149389	9646	18645	30	18645	18169	18645
HSD17B7	0.0149389	30	18645	11419	18645	3091	18645
CHRNB2	0.0149389	1254	18645	18304	18645	30	18645
CYP24A1	0.0149542	767	18645	3184	18645	2182	18645
CD19	0.0149683	1935	18645	3185	18645	1010	18645
APPBP2	0.0149965	2433	18645	2892	18645	3187	18645
TUFM	0.0150106	1694	18645	3188	18645	3094	18645
PECAM1	0.0150106	3188	18645	1053	18645	2804	18645
FADS6	0.0150247	3189	18645	1087	18645	835	18645
NFATC2IP	0.0150388	1718	18645	3190	18645	2990	18645
ADIPOR1	0.015042	772	18645	7374	18645	496	18645
FLG2	0.0150803	579	18645	16844	18645	773	18645
FAM71A	0.0150803	773	18645	15797	18645	55	18645
PGAP3	0.0150955	2921	18645	3194	18645	3127	18645
OR10Z1	0.0151188	240	18645	11597	18645	774	18645
PAQR6	0.0151958	776	18645	18498	18645	216	18645
NCALD	0.0152234	1541	18645	315	18645	3203	18645
IGSF6	0.0152805	1269	18645	2480	18645	3207	18645
SH2B1	0.0153091	1362	18645	3209	18645	1445	18645
DCAF8	0.0153117	779	18645	16583	18645	169	18645
RBM34	0.0153892	218	18645	5435	18645	781	18645
RYR2	0.0153892	781	18645	7172	18645	470	18645
NXPE4	0.01542	13402	18645	31	18645	11001	18645
PDXDC1	0.0154958	2010	18645	2045	18645	3222	18645
SDR16C5	0.0155247	2547	18645	2889	18645	3224	18645
SRP9	0.0155447	785	18645	8785	18645	180	18645
CACNA1E	0.0155837	304	18645	14697	18645	786	18645
CD1D	0.0156228	357	18645	16983	18645	787	18645
KATNIP	0.015626	1418	18645	3231	18645	455	18645
EIF3CL	0.0156696	1835	18645	3234	18645	640	18645
SBK1	0.0156986	1596	18645	3236	18645	1089	18645
MIXL1	0.015701	789	18645	8162	18645	79	18645
CLN3	0.0157278	2313	18645	3238	18645	1262	18645
C1orf116	0.0157402	790	18645	15804	18645	91	18645
TIGD5	0.0157569	951	18645	1755	18645	3240	18645
ACKR1	0.0157795	129	18645	17229	18645	791	18645
CPA3	0.01583	2414	18645	3245	18645	2896	18645
GCSAML-AS1	0.0158581	322	18645	9917	18645	793	18645
SLC30A10	0.015901	803	18645	9730	18645	32	18645
HTR3B	0.015901	9359	18645	32	18645	17496	18645
TMC7	0.0159032	3250	18645	904	18645	3147	18645
AC020765.6	0.0159179	1270	18645	3251	18645	3034	18645
APOBR	0.0159326	1212	18645	3252	18645	2917	18645
AC138894.1	0.0159326	2183	18645	3244	18645	3252	18645
OR2M7	0.0159369	542	18645	8958	18645	795	18645
KCNT2	0.0160159	797	18645	15723	18645	764	18645
IL27	0.0160357	1300	18645	3259	18645	724	18645
CHTF18	0.0160504	1875	18645	1420	18645	3260	18645
SERPINI1	0.0160504	3084	18645	3260	18645	2893	18645
VANGL2	0.0160555	798	18645	18587	18645	569	18645
ASPM	0.0160951	514	18645	15586	18645	799	18645
HDGF	0.0162143	87	18645	16992	18645	802	18645
EPX	0.0162431	3273	18645	1995	18645	518	18645
H2AW	0.0162541	467	18645	15754	18645	803	18645
TCAP	0.016258	2442	18645	3274	18645	1505	18645
SEMA4A	0.0162939	804	18645	18506	18645	115	18645
VIM	0.0163476	2138	18645	2801	18645	3280	18645
EFR3A	0.016382	1204	18645	33	18645	6284	18645
PSMB4	0.0164138	202	18645	16836	18645	807	18645
ANXA13	0.0164374	1126	18645	238	18645	3286	18645
TBCE	0.0164538	111	18645	5658	18645	808	18645
TRIM17	0.0164939	229	18645	15756	18645	809	18645
MYCBPAP	0.0164975	3290	18645	969	18645	1173	18645
NPIPB11	0.0165577	2241	18645	3294	18645	863	18645
NMNAT2	0.0165743	811	18645	16445	18645	651	18645
UBE2V1	0.0165879	723	18645	3296	18645	1205	18645
PEDS1-UBE2V1	0.0166181	1277	18645	3298	18645	746	18645
CA10	0.0166332	3299	18645	2877	18645	2989	18645
TXNDC11	0.0166483	2223	18645	2644	18645	3300	18645
VAMP4	0.0166548	473	18645	10653	18645	813	18645
SELENOT	0.0166938	3303	18645	2907	18645	2531	18645
FMO2	0.0166951	786	18645	11932	18645	814	18645
BTG2	0.0166951	814	18645	7419	18645	100	18645
ANP32E	0.0167355	815	18645	11641	18645	148	18645
AC139530.2	0.0167545	3307	18645	1536	18645	2517	18645
CD46	0.0168164	428	18645	10002	18645	817	18645
MSTO1	0.0168629	34	18645	18238	18645	2949	18645
ECM1	0.0168975	819	18645	17405	18645	197	18645
CHTOP	0.0169381	484	18645	17222	18645	820	18645
SUSD4	0.0169787	745	18645	8188	18645	821	18645
FAM163A	0.0170195	822	18645	15471	18645	308	18645
PFKP	0.0170448	2701	18645	3326	18645	3154	18645
SULT1A2	0.017091	793	18645	3329	18645	1660	18645
EIF3C	0.0171372	1705	18645	3332	18645	790	18645
TMEM9	0.0171419	263	18645	8724	18645	825	18645
P2RY1	0.0171681	3334	18645	1957	18645	987	18645
UHMK1	0.0171828	715	18645	12173	18645	826	18645
NPIPB8	0.017199	1787	18645	3336	18645	2078	18645
CENPX	0.017199	3268	18645	1703	18645	3336	18645
LGR6	0.0172647	172	18645	7115	18645	828	18645
MBTD1	0.0173385	2484	18645	1115	18645	3345	18645
AC100868.1	0.0173438	1287	18645	35	18645	3706	18645
GHSR	0.0173696	3347	18645	2701	18645	2220	18645
ZIC4	0.0173852	3348	18645	3112	18645	1892	18645
DCST1	0.017388	524	18645	16906	18645	831	18645
CXXC5	0.0174291	10549	18645	832	18645	584	18645
CSHL1	0.0175414	2310	18645	2335	18645	3358	18645
SWT1	0.017553	835	18645	14708	18645	784	18645
STX6	0.0176357	837	18645	18385	18645	785	18645
RBM17	0.0177616	2705	18645	1879	18645	3372	18645
ZBTB37	0.0178019	560	18645	16886	18645	841	18645
CACNG1	0.0178249	3376	18645	1149	18645	1618	18645
OBSCN	0.0178435	394	18645	15829	18645	842	18645
MFN1	0.0178566	3378	18645	2380	18645	3360	18645
ITIH2	0.0179519	3384	18645	1864	18645	1106	18645
DNASE1L2	0.0179837	1498	18645	1634	18645	3386	18645
C1orf226	0.0180106	846	18645	12174	18645	229	18645
UFC1	0.0180525	847	18645	17305	18645	507	18645
AC025283.2	0.0181115	1421	18645	950	18645	3394	18645
PRKAB2	0.0181364	313	18645	11108	18645	849	18645
SERPINI2	0.0181595	2291	18645	3397	18645	2276	18645
WDR49	0.0181756	3164	18645	3398	18645	176	18645
TP53TG3D	0.0181916	842	18645	3399	18645	2695	18645
TOX	0.0181916	2687	18645	2805	18645	3399	18645
TIMP2	0.0182077	3400	18645	1436	18645	3271	18645
SUCO	0.0182626	852	18645	10655	18645	363	18645
LUC7L3	0.0183048	5147	18645	853	18645	444	18645
DARS2	0.0183054	37	18645	11674	18645	1430	18645
HTR3A	0.0183054	13436	18645	37	18645	11582	18645
LHX9	0.0183893	855	18645	15759	18645	139	18645
NME7	0.0183893	63	18645	10830	18645	855	18645
RBM12B	0.0184172	890	18645	142	18645	3413	18645
OR2G2	0.0184316	633	18645	9469	18645	856	18645
FABP5	0.0184496	591	18645	1465	18645	3415	18645
MARK1	0.018474	857	18645	9325	18645	245	18645
C20orf85	0.0185796	1673	18645	3423	18645	2009	18645
HLTF	0.0186284	3426	18645	3248	18645	1875	18645
PRRC2C	0.0186439	861	18645	11930	18645	153	18645
ATF7IP2	0.0186774	1921	18645	1907	18645	3429	18645
ZKSCAN2	0.0187101	1427	18645	2621	18645	3431	18645
ACE	0.0187265	3432	18645	2087	18645	2756	18645
SMCP	0.0187291	863	18645	16928	18645	532	18645
RIPOR3	0.0187428	1457	18645	3433	18645	1844	18645
P2RY12	0.0187592	2345	18645	2938	18645	3434	18645
SHC1	0.0187718	677	18645	16820	18645	864	18645
ZNF217	0.0187718	864	18645	3659	18645	460	18645
POLR3K	0.0187756	2169	18645	1168	18645	3435	18645
TP53TG3C	0.018792	1712	18645	3436	18645	2295	18645
TP53TG3E	0.0188084	898	18645	3437	18645	351	18645
OR6K3	0.0188145	865	18645	17231	18645	240	18645
C1orf131	0.0188573	695	18645	8552	18645	866	18645
JTB	0.0188573	866	18645	16867	18645	142	18645
BCAS1	0.01894	1585	18645	3445	18645	281	18645
CCDC182	0.0190226	3205	18645	3075	18645	3450	18645
PKD1	0.0191054	1299	18645	1494	18645	3455	18645
ZNF267	0.0191054	1707	18645	3455	18645	1186	18645
PLSCR1	0.019122	3456	18645	3305	18645	2568	18645
TTC13	0.0191581	739	18645	8546	18645	873	18645
RHOU	0.0192444	153	18645	15848	18645	875	18645
BECN2	0.0192444	875	18645	9175	18645	326	18645
TSTD1	0.0192667	39	18645	17219	18645	4935	18645
TRPS1	0.0192667	1286	18645	39	18645	8348	18645
ANGPTL1	0.0192877	876	18645	15632	18645	173	18645
CEP112	0.0192884	3466	18645	1089	18645	2169	18645
MECOM	0.0193051	2490	18645	3467	18645	1904	18645
DECR1	0.0193218	2580	18645	129	18645	3468	18645
CATSPERE	0.019331	104	18645	9343	18645	877	18645
METRN	0.0193385	1402	18645	1417	18645	3469	18645
AC079594.1	0.0193552	2057	18645	3470	18645	1800	18645
UPF2	0.0193552	2553	18645	1871	18645	3470	18645
SNX27	0.0193743	878	18645	17460	18645	734	18645
SPRR2F	0.0194177	879	18645	16781	18645	274	18645
COMMD2	0.0195398	3481	18645	3373	18645	1145	18645
OR4D2	0.0195567	3482	18645	1994	18645	1604	18645
ATP2B4	0.0196354	884	18645	7450	18645	285	18645
ZNF629	0.019641	2041	18645	3487	18645	1701	18645
STRADA	0.0196579	2727	18645	2217	18645	3488	18645
RGS21	0.0197228	277	18645	15949	18645	886	18645
SETDB1	0.0197228	886	18645	16667	18645	85	18645
F13B	0.0197473	40	18645	15587	18645	1303	18645
ZW10	0.0197473	13606	18645	40	18645	11600	18645
GPR52	0.0197665	887	18645	11300	18645	170	18645
GPR20	0.0197934	1105	18645	1800	18645	3496	18645
MYOG	0.0198104	441	18645	7363	18645	888	18645
CLDN6	0.0199125	1342	18645	1147	18645	3503	18645
AC002310.4	0.0199296	1098	18645	3504	18645	1691	18645
SPINK6	0.0199421	5208	18645	487	18645	891	18645
HEATR6	0.0199637	1674	18645	3506	18645	872	18645
PAM16	0.0199979	1084	18645	1239	18645	3508	18645
PLSCR5	0.020015	3509	18645	2931	18645	903	18645
DTL	0.0200301	652	18645	15638	18645	893	18645
TMEM63A	0.0200301	893	18645	9281	18645	316	18645
AC106886.5	0.0200835	1134	18645	3513	18645	1456	18645
DCLRE1C	0.0201522	3517	18645	2564	18645	851	18645
IGSF9	0.0201625	896	18645	16574	18645	469	18645
ZNF688	0.0201865	1961	18645	3519	18645	1593	18645
DNAH17	0.020221	3521	18645	1009	18645	3427	18645
ZNF689	0.0202382	1976	18645	3522	18645	2539	18645
S100A12	0.0202511	622	18645	16631	18645	898	18645
FBRS	0.02029	1685	18645	3525	18645	1284	18645
JMJD4	0.0202954	198	18645	15802	18645	899	18645
CLDN11	0.0203245	3447	18645	2588	18645	3527	18645
AC233992.2	0.020411	998	18645	1723	18645	3532	18645
RRP15	0.0204286	716	18645	9622	18645	902	18645
OAZ3	0.0204732	903	18645	17183	18645	83	18645
ITGAL	0.0204804	1608	18645	3536	18645	2766	18645
NOMO2	0.0204978	1157	18645	2128	18645	3537	18645
FMO1	0.0205177	132	18645	11933	18645	904	18645
AVPR1B	0.0205177	904	18645	9753	18645	201	18645
ARHGEF26	0.0205674	3541	18645	3079	18645	1169	18645
DUSP10	0.0206517	907	18645	8632	18645	144	18645
RNF40	0.0206546	1755	18645	3546	18645	1929	18645
CD1C	0.0206964	183	18645	17158	18645	908	18645
PRELP	0.0206964	908	18645	7426	18645	748	18645
CLEC19A	0.0207071	1919	18645	931	18645	3549	18645
UBE2Q1	0.0207084	42	18645	18310	18645	950	18645
KIAA0825	0.0207084	10762	18645	42	18645	10876	18645
OR2T27	0.0207412	425	18645	8964	18645	909	18645
LHCGR	0.0207596	3433	18645	3335	18645	3552	18645
BRINP3	0.0207861	910	18645	15716	18645	818	18645
KCNG1	0.0208298	966	18645	3556	18645	2558	18645
ITLN2	0.0208759	78	18645	17903	18645	912	18645
COG2	0.0209209	328	18645	8488	18645	913	18645
NCEH1	0.0209354	3444	18645	2236	18645	3562	18645
SUPT16H	0.0209354	3562	18645	2853	18645	2413	18645
MAPKAPK2	0.0209659	103	18645	9933	18645	914	18645
FAM20B	0.0209659	914	18645	15503	18645	299	18645
PEX5L	0.0209707	2517	18645	2901	18645	3564	18645
RGS5	0.021011	915	18645	12154	18645	805	18645
SH3BP5L	0.0210561	916	18645	8980	18645	579	18645
HBZ	0.021059	2043	18645	1172	18645	3569	18645
MAP3K3	0.0211122	2624	18645	2210	18645	3572	18645
TMPRSS5	0.0211889	13558	18645	43	18645	17215	18645
LCE1E	0.0211918	601	18645	17579	18645	919	18645
PTPN14	0.0212371	920	18645	15855	18645	575	18645
SPATA45	0.0212824	921	18645	9777	18645	106	18645
PRR35	0.0213078	3583	18645	1135	18645	800	18645
SAMD12	0.0213256	1392	18645	121	18645	3584	18645
GON4L	0.0213733	923	18645	17734	18645	54	18645
FDXR	0.0213971	2710	18645	1091	18645	3588	18645
TSEN15	0.0215099	373	18645	14569	18645	926	18645
RPL30	0.0215555	927	18645	344	18645	4431	18645
GNPAT	0.0216012	458	18645	8550	18645	928	18645
PRUNE1	0.0216012	928	18645	16795	18645	526	18645
PDILT	0.0216485	1877	18645	981	18645	3602	18645
POLG2	0.0216665	2146	18645	1110	18645	3603	18645
PGLYRP4	0.0216927	930	18645	16633	18645	322	18645
CR1L	0.0217385	643	18645	10003	18645	931	18645
SRCAP	0.0218292	1702	18645	3531	18645	3612	18645
NECAB1	0.0218303	933	18645	184	18645	6391	18645
AC120114.4	0.0218836	1780	18645	3615	18645	47	18645
IQANK1	0.0219018	813	18645	1759	18645	3616	18645
AC009133.6	0.0219018	1735	18645	3616	18645	3517	18645
ABCA9	0.02192	2309	18645	1734	18645	3617	18645
PAGR1	0.02192	2516	18645	3617	18645	262	18645
AL358472.7	0.0219223	935	18645	16868	18645	862	18645
PPP2R5A	0.0219223	536	18645	15748	18645	935	18645
RGS4	0.0219683	89	18645	12153	18645	936	18645
PPP4C	0.0219745	1895	18645	3620	18645	1552	18645
ZNF771	0.022011	3513	18645	3622	18645	3011	18645
RAB29	0.0220144	485	18645	8395	18645	937	18645
INTS7	0.0220144	937	18645	15639	18645	806	18645
C1orf112	0.0221068	939	18645	10789	18645	498	18645
PSMD4	0.0221496	1154	18645	16954	18645	45	18645
MYLPF	0.0221571	2417	18645	3630	18645	672	18645
TLCD3B	0.0221937	1259	18645	3632	18645	3449	18645
LCE5A	0.0221993	941	18645	16839	18645	700	18645
CREG1	0.0222457	942	18645	14441	18645	489	18645
GDPD3	0.0222671	2655	18645	3636	18645	1900	18645
AC093512.2	0.0222855	982	18645	3637	18645	880	18645
TUBD1	0.0223039	1878	18645	3638	18645	3149	18645
KIF22	0.0223407	1006	18645	3640	18645	885	18645
CDIPT	0.0223775	337	18645	3642	18645	1797	18645
CUBN	0.0223775	3642	18645	2827	18645	1919	18645
ASPHD1	0.0224144	1759	18645	3644	18645	712	18645
ITGA10	0.0224315	946	18645	14260	18645	658	18645
SH2D1B	0.0224315	115	18645	12176	18645	946	18645
TMEM219	0.0224883	1351	18645	3648	18645	1253	18645
TOR3A	0.0225246	66	18645	15504	18645	948	18645
DOC2A	0.0225252	1647	18645	3650	18645	271	18645
INO80E	0.0225623	1886	18645	3652	18645	2760	18645
QPRT	0.0226179	2054	18645	3655	18645	3237	18645
IQCK	0.022618	950	18645	624	18645	4813	18645
AP002373.1	0.0226299	13688	18645	46	18645	11630	18645
TIMM17A	0.0226299	46	18645	7210	18645	2501	18645
TSC22D2	0.0226551	3657	18645	2904	18645	1402	18645
C16orf54	0.0226736	1678	18645	3658	18645	1546	18645
HNRNPU	0.0228053	954	18645	9241	18645	474	18645
DNAJC5B	0.0228787	1460	18645	1627	18645	3669	18645
SLC26A9	0.0228992	956	18645	8517	18645	317	18645
GFER	0.0229536	2006	18645	1344	18645	3673	18645
CR589904.2	0.0229933	90	18645	8919	18645	958	18645
NME2	0.0230475	3678	18645	1120	18645	358	18645
TCFL5	0.0231039	1945	18645	3681	18645	2255	18645
ELK4	0.0231348	961	18645	8385	18645	473	18645
COL9A3	0.0231416	1340	18645	3683	18645	2362	18645
BPTF	0.0231793	3685	18645	851	18645	980	18645
EFNA1	0.0232294	109	18645	16907	18645	963	18645
SLC30A1	0.0232294	963	18645	15589	18645	254	18645
MRGBP	0.0232359	1196	18645	3688	18645	3121	18645
DOK5	0.0232548	1986	18645	3689	18645	878	18645
FUS	0.0232927	1491	18645	3691	18645	2430	18645
RPS15A	0.0232927	801	18645	1959	18645	3691	18645
COG1	0.0234444	3699	18645	1892	18645	666	18645
COX6A2	0.0234634	1186	18645	3700	18645	230	18645
RNF114	0.0234824	2027	18645	3701	18645	853	18645
PRR14	0.0235015	1561	18645	3520	18645	3702	18645
CYP7B1	0.0235205	1853	18645	2078	18645	3703	18645
ITGAM	0.0235396	282	18645	3704	18645	2247	18645
EEF1AKNMT	0.0235903	1668	18645	11937	18645	48	18645
PYDC1	0.0235968	1173	18645	3707	18645	1398	18645
PTPN7	0.0236096	936	18645	7190	18645	971	18645
PTGS2	0.0236096	971	18645	14625	18645	268	18645
EPN3	0.0236573	7789	18645	972	18645	543	18645
SLC5A2	0.023769	1177	18645	3716	18645	341	18645
PROX1	0.0238008	753	18645	15854	18645	975	18645
PRSS8	0.0238459	1543	18645	3720	18645	625	18645
CD48	0.0238487	976	18645	18589	18645	159	18645
PRSS36	0.0238843	1771	18645	3722	18645	2490	18645
ARMC5	0.0239036	1412	18645	3723	18645	683	18645
KCTD13	0.0239036	1052	18645	3645	18645	3723	18645
ITGAD	0.0239229	1454	18645	3724	18645	2453	18645
AKR1C1	0.0239229	1684	18645	2266	18645	3724	18645
TRIM72	0.0239421	3195	18645	3725	18645	2569	18645
HLX	0.0239446	978	18645	8846	18645	273	18645
AL590560.2	0.0239927	93	18645	16587	18645	979	18645
RAB22A	0.024	1505	18645	3728	18645	1243	18645
ANKFN1	0.024	3728	18645	1325	18645	1804	18645
MOCS3	0.0240386	1732	18645	3730	18645	755	18645
ATP1A4	0.0240705	49	18645	16573	18645	2625	18645
IKBKE	0.0240705	1416	18645	10132	18645	49	18645
HEATR1	0.0242336	668	18645	5592	18645	984	18645
EIF2D	0.0242336	984	18645	9931	18645	461	18645
KHDC4	0.0243304	415	18645	17737	18645	986	18645
CPSF4L	0.0243492	3746	18645	1608	18645	325	18645
APOA2	0.0244272	56	18645	17288	18645	988	18645
ARID2	0.0244468	2952	18645	3676	18645	3751	18645
RSU1	0.0244859	3753	18645	2872	18645	3613	18645
CLK2	0.0245243	990	18645	16896	18645	605	18645
CENPF	0.0245243	387	18645	15732	18645	990	18645
GPR161	0.0245506	50	18645	17726	18645	1897	18645
PYCARD	0.0245839	1839	18645	3711	18645	3758	18645
ZNF678	0.0246216	992	18645	15858	18645	370	18645
PTPN1	0.0246821	1386	18645	3763	18645	1806	18645
HSD3B7	0.0247215	1692	18645	3765	18645	2071	18645
SETD1A	0.0247412	1855	18645	3766	18645	572	18645
STX1B	0.0247609	2093	18645	3767	18645	2966	18645
KDM5B	0.0247678	802	18645	7349	18645	995	18645
OR2T33	0.0250125	1000	18645	8609	18645	386	18645
IGSF8	0.0250306	51	18645	16575	18645	1829	18645
C11orf71	0.0250306	13564	18645	51	18645	11656	18645
PPP4R3B	0.0250578	3782	18645	2766	18645	2139	18645
METTL9	0.0250976	1384	18645	2468	18645	3784	18645
SLC17A9	0.0251175	1257	18645	3785	18645	3490	18645
CCN4	0.0251598	1003	18645	580	18645	7296	18645
GDI2	0.0251972	3789	18645	1835	18645	1446	18645
NLGN1	0.0252171	3555	18645	2584	18645	3790	18645
MFSD5	0.025277	3436	18645	3793	18645	2677	18645
ENGASE	0.0253971	3799	18645	1363	18645	2195	18645
ENSA	0.0255106	52	18645	16670	18645	1053	18645
TP53BP2	0.0255548	731	18645	8363	18645	1011	18645
MTARC1	0.0256044	707	18645	9171	18645	1012	18645
ADIG	0.0256044	1012	18645	5914	18645	638	18645
DCAF7	0.0256385	3811	18645	2215	18645	1335	18645
YY1AP1	0.025654	101	18645	18167	18645	1013	18645
UCHL5	0.025654	1013	18645	15995	18645	567	18645
DNASE1	0.0257395	1624	18645	865	18645	3816	18645
TFB2M	0.0257534	1015	18645	15750	18645	467	18645
ZNF250	0.0257598	1573	18645	1904	18645	3817	18645
HAGHL	0.02578	1031	18645	1422	18645	3818	18645
NOTCH2NLA	0.0258032	1016	18645	11167	18645	517	18645
PRPSAP1	0.0258205	3820	18645	873	18645	2010	18645
NAALADL2	0.0259017	1614	18645	2769	18645	3824	18645
SYNGR2	0.0259527	4696	18645	996	18645	1019	18645
DSTYK	0.0261027	1022	18645	6668	18645	561	18645
LBR	0.0261528	174	18645	8791	18645	1023	18645
NCSTN	0.0262029	1024	18645	16698	18645	573	18645
NOS1AP	0.0262531	664	18645	12074	18645	1025	18645
NME1	0.0262896	2407	18645	1119	18645	3843	18645
PPM1L	0.0263101	3066	18645	3844	18645	1793	18645
HHIPL2	0.0264039	148	18645	8474	18645	1028	18645
ACSM5	0.0264335	1811	18645	965	18645	3850	18645
SYT2	0.0264543	511	18645	7389	18645	1029	18645
C4BPA	0.0264543	1029	18645	9998	18645	332	18645
NXPE1	0.0264704	13461	18645	54	18645	12500	18645
OR14A16	0.0264704	54	18645	9144	18645	3255	18645
RGS2	0.0265047	175	18645	15996	18645	1030	18645
LCE4A	0.0265047	1030	18645	17575	18645	86	18645
KIF21B	0.0265551	581	18645	7992	18645	1031	18645
RAB13	0.0266562	712	18645	16861	18645	1033	18645
CDK3	0.0267436	3865	18645	664	18645	3362	18645
F11R	0.0267574	1035	18645	17298	18645	611	18645
TGM2	0.0268081	888	18645	7442	18645	1036	18645
SPATA2	0.0268267	1313	18645	3869	18645	2446	18645
PCMTD1	0.0268683	2438	18645	3074	18645	3871	18645
SERP1	0.02691	3873	18645	2911	18645	3349	18645
GALK1	0.0269308	3825	18645	655	18645	3874	18645
ANXA9	0.0269503	55	18645	16967	18645	2456	18645
TMEM161B	0.0269503	9739	18645	55	18645	14461	18645
SHE	0.0269604	181	18645	18308	18645	1039	18645
BMERB1	0.0270143	3342	18645	2254	18645	3878	18645
ATP1B1	0.0270622	1041	18645	10816	18645	436	18645
ETV3L	0.0271132	310	18645	17319	18645	1042	18645
TOR1AIP2	0.0271642	416	18645	15472	18645	1043	18645
LXN	0.0272448	3520	18645	3180	18645	3889	18645
ST18	0.0273289	3893	18645	2765	18645	1196	18645
GPR137C	0.0274132	3740	18645	3897	18645	3876	18645
CFHR5	0.0274301	1221	18645	15555	18645	56	18645
S100A9	0.0274712	1049	18645	16628	18645	457	18645
CEBPB	0.0274977	1604	18645	3901	18645	2435	18645
SLC7A14	0.0275611	2711	18645	2590	18645	3904	18645
KLHL12	0.0275739	1051	18645	7414	18645	1002	18645
FAM78B	0.0276253	102	18645	16057	18645	1052	18645
RUSF1	0.0277309	1430	18645	3721	18645	3912	18645
PIK3C2B	0.0277798	1055	18645	7955	18645	521	18645
AC113554.1	0.0277947	2715	18645	2086	18645	3915	18645
CEP95	0.0278373	2240	18645	1109	18645	3917	18645
TSPOAP1	0.0278373	3917	18645	2223	18645	2156	18645
OR13G1	0.0278831	1002	18645	9149	18645	1057	18645
USP28	0.0279098	8794	18645	57	18645	17486	18645
MROH9	0.0279098	57	18645	11928	18645	1574	18645
YTHDF1	0.0279227	1925	18645	3921	18645	2217	18645
ACP6	0.0279865	1059	18645	11081	18645	1044	18645
BIRC7	0.0279868	1249	18645	3924	18645	3775	18645
NKAIN4	0.0280296	1004	18645	3926	18645	3745	18645
UBE2W	0.0280724	732	18645	1312	18645	3928	18645
ARFGAP1	0.0280939	1406	18645	3929	18645	241	18645
CHRNA4	0.0281583	2289	18645	3932	18645	440	18645
IDI1	0.0281798	3288	18645	3678	18645	3933	18645
MRPL55	0.028194	1063	18645	15830	18645	1034	18645
ZBP1	0.0282012	1378	18645	3934	18645	1878	18645
IFT80	0.0282658	1831	18645	3469	18645	3937	18645
UCN3	0.0283304	3940	18645	1823	18645	1651	18645
PNMT	0.028352	1882	18645	3275	18645	3941	18645
IDI2	0.02846	3946	18645	3682	18645	981	18645
XPO6	0.0285033	1382	18645	3196	18645	3948	18645
CBLN4	0.0285065	1069	18645	7086	18645	910	18645
S100A10	0.0285587	826	18645	18249	18645	1070	18645
SDE2	0.028611	1071	18645	9282	18645	396	18645
AQP8	0.0286117	1401	18645	2628	18645	3953	18645
ZBTB7B	0.0287157	1073	18645	16818	18645	733	18645
SI	0.0287204	3571	18645	3958	18645	2219	18645
H4C15	0.0289257	592	18645	12011	18645	1077	18645
ACTL6A	0.02907	3974	18645	2378	18645	3052	18645
CAPN2	0.0291365	771	18645	8109	18645	1081	18645
IL19	0.0291365	1081	18645	9827	18645	478	18645
RPL22L1	0.0291799	3979	18645	2393	18645	3622	18645
ZBTB18	0.0291893	1082	18645	9116	18645	920	18645
ABCC6	0.0292019	1832	18645	1818	18645	3980	18645
ABI1	0.02929	3170	18645	3984	18645	2061	18645
ENDOV	0.02929	3736	18645	1698	18645	3984	18645
FAM104A	0.029312	3985	18645	1893	18645	939	18645
OR2T34	0.0293487	60	18645	8967	18645	5878	18645
TRIM59	0.0293562	2426	18645	3987	18645	1107	18645
CD1E	0.0294539	190	18645	16691	18645	1087	18645
S100A6	0.029507	1088	18645	11584	18645	357	18645
YEATS2	0.0295332	2659	18645	3995	18645	2820	18645
NTSR1	0.0295554	1750	18645	3996	18645	1464	18645
SLCO4A1	0.0295776	1360	18645	3997	18645	185	18645
PRSS53	0.0295998	1567	18645	3998	18645	757	18645
OTOP2	0.0296133	4425	18645	1090	18645	957	18645
STX4	0.029622	1920	18645	3999	18645	1923	18645
ZNF668	0.0296442	1083	18645	4000	18645	1910	18645
VKORC1	0.0296664	1734	18645	4001	18645	558	18645
AC135050.2	0.0296887	2429	18645	4002	18645	3033	18645
MCMDC2	0.0296887	1518	18645	1594	18645	4002	18645
PTPRC	0.0297197	314	18645	15805	18645	1092	18645
RGS7	0.029773	1093	18645	9486	18645	705	18645
VPS35L	0.0298001	2191	18645	659	18645	4007	18645
AC005702.1	0.0298224	3091	18645	4008	18645	2589	18645
RPL26L1	0.0298224	4008	18645	3962	18645	2786	18645
ARFGEF2	0.0298264	1094	18645	6577	18645	420	18645
SHISA4	0.0298282	61	18645	7917	18645	3696	18645
RPS6KB1	0.0298447	1762	18645	4009	18645	2637	18645
AKR1E2	0.0298894	4011	18645	2262	18645	2953	18645
CDK18	0.0299867	1097	18645	7848	18645	178	18645
SLC39A11	0.0300237	4017	18645	2120	18645	3143	18645
LHX4	0.0300938	197	18645	15997	18645	1099	18645
NBPF15	0.0301474	429	18645	13898	18645	1100	18645
PYCR2	0.0301474	1100	18645	9312	18645	1005	18645
PGBD2	0.0302011	1101	18645	8983	18645	257	18645
SLC9A3R1	0.0302011	5725	18645	1101	18645	982	18645
ARF1	0.0302011	471	18645	15800	18645	1101	18645
RFX5	0.0302548	503	18645	16987	18645	1102	18645
PENK	0.0302709	1335	18645	2974	18645	4028	18645
BLACAT1	0.0303077	62	18645	6654	18645	2711	18645
TMEM79	0.0303085	273	18645	18505	18645	1103	18645
RPRD2	0.0303085	1103	18645	17437	18645	78	18645
PLSCR2	0.030316	4030	18645	3308	18645	1009	18645
CAMK1G	0.0303623	1104	18645	15908	18645	184	18645
AC136428.1	0.0304516	1908	18645	3480	18645	4036	18645
COX11	0.0304516	4036	18645	2019	18645	4022	18645
GRB7	0.0305196	4039	18645	3192	18645	3424	18645
ACTN2	0.030578	571	18645	8346	18645	1108	18645
OTOL1	0.0306103	2920	18645	4043	18645	3604	18645
BHLHE22	0.0306557	1273	18645	2043	18645	4045	18645
CRH	0.0306785	1687	18645	1628	18645	4046	18645
TAF3	0.0306785	4046	18645	1705	18645	3597	18645
DTD2	0.0307012	2584	18645	2884	18645	4047	18645
LAMA5	0.0307402	1111	18645	4526	18645	449	18645
S100A2	0.0307944	1112	18645	13551	18645	381	18645
SFMBT2	0.0308151	1619	18645	1859	18645	4052	18645
NDUFB5	0.0308379	2114	18645	2420	18645	4053	18645
DNM3	0.0309029	552	18645	11936	18645	1114	18645
USP36	0.0309522	4058	18645	1330	18645	1943	18645
GPAA1	0.0309751	1492	18645	1733	18645	4059	18645
ARFGEF1	0.0310438	1544	18645	1643	18645	4062	18645
DNAJC1	0.0310896	3238	18645	4064	18645	2050	18645
PSMC5	0.0311126	1288	18645	2268	18645	4065	18645
EBLN1	0.0311126	3213	18645	4065	18645	2181	18645
TNRC6C	0.0311585	4067	18645	1057	18645	2159	18645
PLEKHA6	0.0311748	501	18645	7463	18645	1119	18645
KLHL24	0.0312275	1070	18645	4070	18645	3655	18645
NUDT4B	0.0312294	1120	18645	10876	18645	977	18645
KLHL6	0.0312505	2913	18645	4071	18645	2782	18645
LGALSL	0.0312505	4071	18645	2945	18645	3661	18645
ARID4B	0.0312664	64	18645	5443	18645	1973	18645
SPRR2A	0.0312839	1121	18645	16777	18645	280	18645
EXOC7	0.0313197	4074	18645	493	18645	1463	18645
KCNN3	0.0313386	269	18645	18306	18645	1122	18645
TUFT1	0.0313932	1123	18645	17461	18645	932	18645
SDR42E2	0.0314813	2052	18645	2183	18645	4081	18645
ENDOU	0.0315045	4005	18645	4082	18645	4030	18645
STRIT1	0.0315508	3354	18645	2294	18645	4084	18645
GNB4	0.031574	2787	18645	2382	18645	4085	18645
ABCC5	0.0316204	1775	18645	4087	18645	2564	18645
FAM20A	0.0317133	4091	18645	1579	18645	3475	18645
OR14L1P	0.0317222	1129	18645	9140	18645	437	18645
ANKS4B	0.0317365	1280	18645	563	18645	4092	18645
DEGS1	0.0317458	65	18645	7594	18645	1966	18645
MYNN	0.0319463	4101	18645	2474	18645	3196	18645
AC026316.4	0.032204	4112	18645	2395	18645	1164	18645
CEP350	0.0322187	578	18645	15470	18645	1138	18645
MCF2L2	0.032251	3839	18645	4114	18645	1599	18645
DECR2	0.0322745	2822	18645	1210	18645	4115	18645
B3GNT5	0.0322745	3404	18645	4115	18645	3190	18645
B3GNTL1	0.0322981	4116	18645	2193	18645	1403	18645
NECTIN4	0.0323295	82	18645	17252	18645	1140	18645
LAMP3	0.0323452	2703	18645	4118	18645	1213	18645
CTF1	0.0323452	1865	18645	3493	18645	4118	18645
ENPP2	0.0323687	1395	18645	77	18645	4119	18645
CARD14	0.0324395	2691	18645	1595	18645	4122	18645
B4GALT3	0.0324405	531	18645	17303	18645	1142	18645
ZNF687	0.0324961	334	18645	16952	18645	1143	18645
STX16	0.0325104	911	18645	4125	18645	1788	18645
ETNK2	0.0325517	1144	18645	7402	18645	938	18645
UBN1	0.0325577	1150	18645	1479	18645	4127	18645
SMIM6	0.0325813	4128	18645	864	18645	1648	18645
SKA2	0.0326998	4133	18645	3068	18645	303	18645
OR2T8	0.0327042	67	18645	9128	18645	5117	18645
MEIG1	0.0328662	2888	18645	2563	18645	4140	18645
B3GALNT1	0.0328662	3673	18645	4140	18645	1306	18645
H2BU1	0.0328864	393	18645	15755	18645	1150	18645
YME1L1	0.0329377	3881	18645	4143	18645	2986	18645
APOBEC4	0.0329424	116	18645	16455	18645	1151	18645
LMOD1	0.0329984	231	18645	7196	18645	1152	18645
C1orf105	0.0329984	1152	18645	10656	18645	385	18645
ZNF251	0.0330332	1067	18645	1766	18645	4147	18645
DISC1	0.0330544	1153	18645	8242	18645	600	18645
TBC1D16	0.0330544	5414	18645	1106	18645	1153	18645
ATP11B	0.033081	3017	18645	4149	18645	798	18645
C19orf12	0.0332007	2628	18645	4154	18645	219	18645
BRIP1	0.0332007	4154	18645	2703	18645	838	18645
XCL2	0.033279	812	18645	18352	18645	1157	18645
DESI2	0.0333352	106	18645	9243	18645	1158	18645
NES	0.0333352	1158	18645	18628	18645	568	18645
ACTRT3	0.0333447	2867	18645	3243	18645	4160	18645
SEPHS1	0.0333688	4161	18645	2352	18645	691	18645
CIART	0.0333915	152	18645	11355	18645	1159	18645
LYST	0.0333915	1159	18645	5522	18645	690	18645
PTER	0.0334892	4166	18645	2875	18645	2488	18645
DPM1	0.0335374	537	18645	3729	18645	4168	18645
FAM217B	0.0336582	1699	18645	4173	18645	1435	18645
B3GALT2	0.0337303	1165	18645	16356	18645	657	18645
AP2M1	0.0337551	2423	18645	4177	18645	2943	18645
MAFA	0.0337793	1268	18645	1950	18645	4178	18645
EIF2B5	0.0337793	1237	18645	4178	18645	3880	18645
MTX1	0.0337869	465	18645	16819	18645	1166	18645
C1orf74	0.0338436	158	18645	15914	18645	1167	18645
GORAB	0.0340707	892	18645	11991	18645	1171	18645
CIITA	0.0340956	3620	18645	2241	18645	4191	18645
ZNF648	0.0341416	70	18645	16475	18645	3150	18645
NDE1	0.0341933	1889	18645	1919	18645	4195	18645
OR6N1	0.0342415	590	18645	17236	18645	1174	18645
KCNS2	0.0342415	1174	18645	357	18645	4390	18645
EGLN1	0.0342986	1175	18645	7785	18645	259	18645
DCUN1D1	0.0343156	3515	18645	4200	18645	1770	18645
NUDT17	0.0343556	508	18645	14287	18645	1176	18645
SELE	0.0343556	1176	18645	10786	18645	339	18645
MCCC1	0.0343647	1881	18645	4202	18645	3993	18645
DNAJC19	0.0344138	2569	18645	4204	18645	1059	18645
KAT8	0.0344875	1155	18645	3718	18645	4207	18645
TMEM100	0.0344875	4207	18645	2191	18645	2579	18645
METTL18	0.0346206	71	18645	10790	18645	1649	18645
CDH26	0.0346599	2045	18645	4011	18645	4214	18645
GDPD1	0.0346845	2542	18645	3342	18645	4215	18645
MTARC2	0.0347564	192	18645	9172	18645	1183	18645
SPTSSB	0.0348328	2148	18645	4221	18645	3459	18645
USH1G	0.0348328	4221	18645	1094	18645	2271	18645
NHLH1	0.0349864	1187	18645	16699	18645	165	18645
SIPA1L2	0.0351017	1189	18645	6932	18645	301	18645
ARV1	0.0351594	559	18645	8556	18645	1190	18645
WDR37	0.0352054	4236	18645	3680	18645	2533	18645
AADAC	0.0352553	4238	18645	2757	18645	3069	18645
PTK2	0.0353802	1825	18645	1727	18645	4243	18645
RGS8	0.0354486	1137	18645	15496	18645	1195	18645
HTR3D	0.0354553	3489	18645	4246	18645	684	18645
GGA3	0.0354553	4157	18645	1024	18645	4246	18645
RNFT1	0.0354803	4247	18645	4007	18645	1893	18645
PRSS22	0.0356227	871	18645	1198	18645	4926	18645
VMP1	0.0356309	3461	18645	4253	18645	2796	18645
ITGAX	0.035656	1791	18645	3690	18645	4254	18645
CTSZ	0.0358554	895	18645	5008	18645	1202	18645
SPO11	0.0358827	2503	18645	4263	18645	595	18645
TOM1L1	0.0358827	3053	18645	2020	18645	4263	18645
ASPH	0.035908	2058	18645	2652	18645	4264	18645
GPATCH2	0.0359137	1047	18645	9768	18645	1203	18645
GMCL1	0.0359838	3887	18645	3803	18645	4267	18645
ADORA1	0.0360573	74	18645	7399	18645	4266	18645
RASA1	0.0360573	12486	18645	74	18645	13496	18645
RSKR	0.0361612	4274	18645	1622	18645	2532	18645
CASKIN2	0.0362628	4278	18645	676	18645	3411	18645
AXIN1	0.0363136	1649	18645	1214	18645	4280	18645
CAPN8	0.036323	335	18645	8111	18645	1210	18645
CRABP2	0.0364991	1213	18645	18629	18645	94	18645
RRN3	0.0365176	2591	18645	2048	18645	4288	18645
DDR2	0.0365361	75	18645	11420	18645	3076	18645
SNTG1	0.0365431	1275	18645	4289	18645	4072	18645
MARS1	0.0366967	4295	18645	4225	18645	1083	18645
MRC2	0.036748	4297	18645	2641	18645	2934	18645
FDPS	0.0367935	217	18645	16891	18645	1218	18645
DEFB119	0.0369116	1220	18645	8314	18645	1088	18645
SCYL3	0.0369707	1037	18645	10969	18645	1221	18645
CACYBP	0.0370149	76	18645	16191	18645	1267	18645
NCAM1	0.0370149	12746	18645	76	18645	12304	18645
AIDA	0.0372075	1225	18645	8477	18645	983	18645
TTYH2	0.0372375	2981	18645	1327	18645	4316	18645
OR2M3	0.0372669	604	18645	8623	18645	1226	18645
CDIP1	0.0372669	899	18645	1226	18645	5391	18645
MRPS7	0.0373262	4429	18645	1030	18645	1227	18645
PARD6B	0.0373411	2247	18645	4320	18645	1351	18645
BCAS4	0.037393	2050	18645	4322	18645	1790	18645
GRIN2C	0.037393	4322	18645	1092	18645	3791	18645
UBAP2L	0.0374451	741	18645	16870	18645	1229	18645
POLR2K	0.0374709	1672	18645	427	18645	4325	18645
TJAP1	0.0374968	3095	18645	4326	18645	3746	18645
SLC35F3	0.0375046	602	18645	7114	18645	1230	18645
CTCFL	0.0375229	1530	18645	4327	18645	630	18645
OR6N2	0.0375642	122	18645	17237	18645	1231	18645
LRRC73	0.0376009	3440	18645	4330	18645	2529	18645
COL2A1	0.0376791	4212	18645	4333	18645	845	18645
OR2AJ1	0.0376834	352	18645	9139	18645	1233	18645
RIT1	0.0376834	1233	18645	17735	18645	92	18645
SPRR2B	0.0377431	466	18645	16778	18645	1234	18645
CD55	0.0377431	1234	18645	9988	18645	615	18645
GPR37L1	0.0378028	1235	18645	7203	18645	319	18645
BOLA1	0.0378626	1236	18645	11402	18645	868	18645
TNFSF4	0.0379224	675	18645	11764	18645	1237	18645
PPDPF	0.0380192	1659	18645	4346	18645	2047	18645
KCNQ2	0.0381243	2274	18645	4350	18645	1356	18645
LARP4B	0.0381243	4350	18645	3685	18645	4350	18645
FNDC11	0.0381505	1026	18645	4351	18645	2130	18645
PTK6	0.0382032	1796	18645	4353	18645	1062	18645
WIPI1	0.0383349	3041	18645	1348	18645	4358	18645
IRF6	0.0383425	649	18645	15910	18645	1244	18645
IL24	0.0384026	1245	18645	9222	18645	721	18645
RNF213	0.0385199	4199	18645	1575	18645	4365	18645
DENND4B	0.0385231	107	18645	16869	18645	1247	18645
ACSM2B	0.0385464	1607	18645	962	18645	4366	18645
PERCC1	0.0385994	2144	18645	1598	18645	4368	18645
GDE1	0.0386789	1510	18645	697	18645	4371	18645
PLD5	0.0387042	376	18645	9125	18645	1250	18645
NMRAL1	0.0387586	1622	18645	1231	18645	4374	18645
ZNF670-ZNF695	0.0387647	1251	18645	9744	18645	708	18645
PIGC	0.0388252	1252	18645	10654	18645	193	18645
SELP	0.0388252	124	18645	10788	18645	1252	18645
TAF4	0.0388917	1979	18645	4379	18645	2184	18645
ZNF496	0.0389293	80	18645	9919	18645	2120	18645
DHX40	0.0391586	2616	18645	4389	18645	1112	18645
ZBBX	0.0391586	4389	18645	3524	18645	1517	18645
EIF5A2	0.0391854	4390	18645	2394	18645	1082	18645
CD1A	0.0391891	1258	18645	17157	18645	399	18645
GPATCH11	0.0392926	3557	18645	4394	18645	1814	18645
CDH4	0.0393194	897	18645	4063	18645	4395	18645
OR2M5	0.0393716	1261	18645	8620	18645	164	18645
ILDR2	0.0395546	212	18645	18097	18645	1264	18645
AC242628.1	0.0395546	1264	18645	11082	18645	911	18645
HMCN1	0.0396157	300	18645	15669	18645	1265	18645
WDR90	0.0396423	2365	18645	1437	18645	4407	18645
SCHIP1	0.0397233	3828	18645	4410	18645	906	18645
SEZ6	0.039738	7593	18645	1267	18645	725	18645
MROH6	0.0398044	563	18645	1740	18645	4413	18645
ZGPAT	0.0398856	1558	18645	4416	18645	2026	18645
SLC2A4RG	0.0399127	1675	18645	4417	18645	1040	18645
AL121845.3	0.0399398	2248	18645	4418	18645	1885	18645
IL12A	0.0399669	4419	18645	4404	18645	2640	18645
LIME1	0.0399941	1243	18645	4420	18645	1980	18645
OR2T35	0.0400445	1272	18645	8925	18645	1066	18645
ARFRP1	0.0401027	2243	18645	4424	18645	1585	18645
RTEL1	0.0401299	1970	18645	4425	18645	2509	18645
RTEL1-TNFRSF6B	0.0401571	488	18645	4426	18645	3573	18645
MAPK8IP3	0.0401571	1188	18645	1335	18645	4426	18645
WNT9A	0.0401674	755	18645	15798	18645	1274	18645
AHSP	0.0402116	1782	18645	3709	18645	4428	18645
S100A7	0.0403521	498	18645	17060	18645	1277	18645
GMEB2	0.0404299	3255	18645	4436	18645	391	18645
STMN3	0.0404846	1955	18645	4438	18645	1443	18645
TLR5	0.0406609	1125	18645	8187	18645	1282	18645
SLITRK3	0.0407038	2237	18645	3870	18645	4446	18645
KIF26B	0.0407847	1284	18645	9267	18645	1004	18645
LYNX1	0.0407863	1229	18645	1976	18645	4449	18645
ANKK1	0.040843	12730	18645	84	18645	16283	18645
C1orf198	0.0409086	870	18645	8554	18645	1286	18645
PRKCA	0.0409239	4454	18645	1217	18645	4019	18645
CKS1B	0.0409707	403	18645	16856	18645	1287	18645
ADAMTSL4	0.0410328	700	18645	17406	18645	1288	18645
USP7	0.041095	1223	18645	1289	18645	14617	18645
GNA13	0.0411171	3730	18645	1058	18645	4461	18645
EXOC8	0.0412194	1291	18645	8557	18645	382	18645
ABCF3	0.0412278	2510	18645	4465	18645	1991	18645
C1orf189	0.0412817	214	18645	16871	18645	1292	18645
CCNH	0.0413213	9296	18645	85	18645	17011	18645
DDX59	0.0413213	85	18645	8510	18645	2742	18645
CSRNP2	0.0413387	4469	18645	4286	18645	2837	18645
RAB11FIP3	0.041344	1293	18645	1139	18645	9745	18645
KLF6	0.0413664	3425	18645	3120	18645	4470	18645
MALRD1	0.0414498	4473	18645	2995	18645	3299	18645
MTRNR2L3	0.0414776	975	18645	4474	18645	3092	18645
LYPLAL1	0.0415313	605	18645	9842	18645	1296	18645
DBNDD2	0.0415938	623	18645	8127	18645	1297	18645
PSMA7	0.0416167	860	18645	4479	18645	1534	18645
OTUD7B	0.0416563	1298	18645	11253	18645	450	18645
SLU7	0.0416725	3133	18645	984	18645	4481	18645
LSM14B	0.0417004	1207	18645	4482	18645	3484	18645
CCNF	0.0417189	799	18645	1299	18645	9580	18645
AC087289.3	0.0417562	2788	18645	733	18645	4484	18645
MEF2C	0.0417995	10077	18645	86	18645	14244	18645
MSI2	0.0418401	4487	18645	2612	18645	2389	18645
CNIH4	0.0418442	1226	18645	7600	18645	1301	18645
KCNH1	0.041907	823	18645	15874	18645	1302	18645
IVNS1ABP	0.0420326	1304	18645	14744	18645	551	18645
GNAS	0.0420642	1822	18645	4495	18645	777	18645
MLLT11	0.0420954	293	18645	16792	18645	1305	18645
ZNF75A	0.0420954	1305	18645	1006	18645	7754	18645
SAV1	0.0422329	3586	18645	2505	18645	4501	18645
DRD2	0.0422777	12662	18645	87	18645	11282	18645
DDX27	0.0422843	1308	18645	6152	18645	599	18645
MBD6	0.0423455	4505	18645	4243	18645	1729	18645
B4GALNT1	0.0423737	4506	18645	4292	18645	2418	18645
MFSD1	0.0423737	2016	18645	4506	18645	1726	18645
GP2	0.0424019	1616	18645	945	18645	4507	18645
ATP23	0.0424019	3459	18645	4507	18645	1271	18645
MGST3	0.0424104	1310	18645	16070	18645	152	18645
XKR4	0.0424302	2055	18645	3011	18645	4508	18645
CCDC40	0.0424302	4508	18645	1260	18645	4328	18645
LLPH	0.0424867	3496	18645	4488	18645	4510	18645
LGALS8	0.0425367	1312	18645	5589	18645	608	18645
RDH10	0.0425999	889	18645	1313	18645	4612	18645
TOMM40L	0.0426632	309	18645	17306	18645	1314	18645
C8orf89	0.0426632	1042	18645	1314	18645	5087	18645
PDZK1	0.0426632	1314	18645	13889	18645	1118	18645
SLCO5A1	0.0426848	945	18645	1587	18645	4517	18645
RAP2B	0.0427698	3144	18645	1801	18645	4520	18645
GOLPH3L	0.0427899	259	18645	16672	18645	1316	18645
AC022826.2	0.0428533	943	18645	1317	18645	5531	18645
XKR7	0.0428533	1122	18645	9040	18645	1317	18645
ARHGAP5	0.0431113	4532	18645	2247	18645	2841	18645
RTF2	0.0431684	778	18645	4534	18645	2770	18645
NENF	0.0431709	611	18645	15831	18645	1322	18645
GCNT7	0.0432255	1036	18645	4536	18645	3160	18645
CASS4	0.0432827	1461	18645	4538	18645	3997	18645
FCER1A	0.0432983	1324	18645	17238	18645	346	18645
CDH22	0.0433621	1325	18645	7685	18645	581	18645
GLRX2	0.0434258	355	18645	16259	18645	1326	18645
BCAS3	0.0434259	1423	18645	2602	18645	4543	18645
KLHDC9	0.0434897	768	18645	17254	18645	1327	18645
FAM209A	0.043512	905	18645	4546	18645	4483	18645
MR1	0.0435536	1136	18645	18387	18645	1328	18645
ZCRB1	0.0437119	4841	18645	7163	18645	90	18645
CAPN9	0.0438096	1332	18645	8559	18645	161	18645
NPIPB7	0.0438574	2257	18645	3242	18645	4558	18645
OR2L5	0.0439378	996	18645	9135	18645	1334	18645
ZNF669	0.0441305	1337	18645	9747	18645	1035	18645
TTC12	0.0441899	12756	18645	91	18645	9160	18645
LIX1L	0.0441949	453	18645	14399	18645	1338	18645
ANKRD52	0.0442046	4275	18645	3808	18645	4570	18645
GLRA1	0.0442593	18034	18645	598	18645	1339	18645
RHBG	0.0443881	1341	18645	17595	18645	294	18645
SIX3	0.0444371	4122	18645	3403	18645	4578	18645
TOR1AIP1	0.0445818	523	18645	15469	18645	1344	18645
FAM177B	0.0445818	1344	18645	8501	18645	269	18645
LMBR1L	0.0446412	4585	18645	3814	18645	2951	18645
STAU1	0.0447111	1195	18645	6200	18645	1346	18645
SPN	0.0447582	2990	18645	3657	18645	4589	18645
TEX35	0.0447758	1347	18645	14663	18645	110	18645
EDN3	0.0447874	1517	18645	4590	18645	2674	18645
AKAP1	0.0448753	4593	18645	1197	18645	1783	18645
OR2T1	0.0449703	973	18645	8965	18645	1350	18645
NXPE2	0.0451457	13419	18645	93	18645	8916	18645
NUBP2	0.0451651	1010	18645	1353	18645	5740	18645
SMIM42	0.0452953	553	18645	16984	18645	1355	18645
MDM4	0.0452953	1355	18645	7926	18645	1113	18645
HCFC1R1	0.0453163	1537	18645	1145	18645	4608	18645
BROX	0.0454256	1357	18645	8482	18645	782	18645
GPR89B	0.0454908	994	18645	13724	18645	1358	18645
CADM1	0.0456235	8984	18645	94	18645	16597	18645
PRICKLE4	0.0456415	4619	18645	4215	18645	3755	18645
PTRH2	0.0457305	4344	18645	4622	18645	2423	18645
SLC9A3R2	0.0457521	1205	18645	1362	18645	4940	18645
NTPCR	0.0457521	1238	18645	9499	18645	1362	18645
CLTC	0.0458196	3137	18645	4625	18645	2124	18645
BOP1	0.0458196	4625	18645	1715	18645	1299	18645
RXYLT1	0.0459981	4104	18645	4078	18645	4631	18645
RNASEL	0.0460141	957	18645	15498	18645	1366	18645
PILRB	0.0460577	3651	18645	4633	18645	1608	18645
ADAM15	0.0461013	95	18645	16898	18645	1855	18645
SLF1	0.0461013	14503	18645	95	18645	16073	18645
MCM7	0.0461472	3343	18645	4636	18645	2357	18645
MARCHF10	0.0461472	4636	18645	2407	18645	1572	18645
SLC7A13	0.0462111	1369	18645	412	18645	6457	18645
GPC2	0.0462368	3934	18645	4639	18645	2193	18645
ATP6V0C	0.0462768	1370	18645	1297	18645	5031	18645
OSER1	0.0462768	1119	18645	7585	18645	1370	18645
GFM1	0.0462966	2489	18645	3182	18645	4641	18645
LPO	0.0463865	4644	18645	1870	18645	766	18645
GGPS1	0.0464084	532	18645	5659	18645	1372	18645
ERO1B	0.046579	96	18645	5516	18645	1600	18645
KCNB1	0.0466062	912	18645	5756	18645	1375	18645
NKAIN3	0.0468072	2288	18645	2657	18645	4658	18645
PITRM1	0.0470487	4666	18645	3327	18645	2303	18645
NNMT	0.0470567	13567	18645	97	18645	8597	18645
SH2D2A	0.0470567	97	18645	16990	18645	1639	18645
TXNIP	0.0470692	155	18645	14395	18645	1382	18645
NPIPB4	0.0474429	1353	18645	2088	18645	4679	18645
B4GALT5	0.0475038	1917	18645	4681	18645	4216	18645
ASB4	0.0475342	2265	18645	4682	18645	3704	18645
CA4	0.0475952	2667	18645	3069	18645	4684	18645
UBFD1	0.0476561	1655	18645	3141	18645	4686	18645
TRERF1	0.0476561	3470	18645	4686	18645	2043	18645
SPOP	0.0476561	4686	18645	2345	18645	794	18645
HRH3	0.0477172	1527	18645	4688	18645	680	18645
MTG2	0.0477783	3207	18645	4690	18645	778	18645
NSUN2	0.0478012	1206	18645	16514	18645	1393	18645
TNR	0.0478012	1393	18645	16189	18645	475	18645
TFAP2C	0.0478394	1283	18645	4692	18645	1451	18645
SS18L1	0.04787	2026	18645	4693	18645	1214	18645
ZNF281	0.0479348	506	18645	8507	18645	1395	18645
ZBTB41	0.0480017	727	18645	15585	18645	1396	18645
IFNG	0.0480538	2929	18645	4699	18645	3327	18645
NUF2	0.0480686	564	18645	18468	18645	1397	18645
OSBPL2	0.0481766	747	18645	4703	18645	2795	18645
TELO2	0.0482381	2348	18645	1586	18645	4705	18645
RTKN	0.0482381	4705	18645	4608	18645	3782	18645
PKIG	0.0483612	1610	18645	4709	18645	1281	18645
GYG1	0.0485771	4716	18645	3246	18645	1638	18645
ZBTB46	0.0487318	1597	18645	4721	18645	1392	18645
TSHZ2	0.0487937	1893	18645	4723	18645	776	18645
RORC	0.0488078	332	18645	16955	18645	1408	18645
ABCA3	0.0488753	1326	18645	1409	18645	7421	18645
MEF2D	0.0488753	806	18645	17598	18645	1409	18645
PIK3R1	0.0489669	9704	18645	101	18645	15003	18645
OTOA	0.0490109	1814	18645	2485	18645	4730	18645
MPO	0.0490731	4732	18645	1874	18645	2069	18645
PSPH	0.0491665	1408	18645	4735	18645	3716	18645
ADCY6	0.0491976	4736	18645	3862	18645	2587	18645
UBE2C	0.049281	960	18645	7511	18645	1415	18645
ADA	0.0492912	1531	18645	4739	18645	2288	18645
RNF14	0.0495099	4746	18645	829	18645	3744	18645
RABGAP1L	0.0495524	395	18645	17929	18645	1419	18645
SCRIB	0.0498863	1253	18645	1748	18645	4758	18645
MARVELD2	0.0499216	6899	18645	103	18645	15711	18645
WDR26	0.0499607	1425	18645	7618	18645	146	18645
SPRR3	0.0502338	844	18645	16775	18645	1429	18645
MSLNL	0.0503022	1290	18645	1430	18645	6341	18645
OR4E1	0.0503595	4773	18645	3315	18645	4524	18645
RPS27A	0.0503911	4774	18645	2767	18645	4245	18645
CCNB1	0.0503989	13961	18645	104	18645	8323	18645
CHML	0.0505762	1434	18645	9074	18645	1225	18645
DNAJC5	0.0505813	1651	18645	4780	18645	516	18645
CCDC57	0.0505813	2599	18645	1689	18645	4780	18645
UCKL1	0.0506131	1482	18645	4781	18645	287	18645
TMCO1	0.0506448	1435	18645	16067	18645	200	18645
ZNF512B	0.0507084	2099	18645	4784	18645	123	18645
FAM89A	0.0507134	1436	18645	8547	18645	435	18645
CCDC167	0.050772	3918	18645	4786	18645	2194	18645
ZBED3	0.0508509	8442	18645	258	18645	1438	18645
LRRC71	0.0508762	105	18645	17029	18645	1813	18645
RAD17	0.0508762	13028	18645	105	18645	16084	18645
MFSD4A	0.0509196	874	18645	8391	18645	1439	18645
OR1C1	0.0509885	922	18645	9151	18645	1440	18645
ITIH5	0.0509951	3415	18645	1862	18645	4793	18645
Z98752.3	0.0510573	1441	18645	6685	18645	959	18645
ATP6V1B1	0.0511228	2868	18645	4111	18645	4797	18645
SAMD10	0.0512188	2535	18645	4800	18645	1657	18645
AMHR2	0.0512508	4318	18645	4670	18645	4801	18645
CNBD1	0.0512828	1708	18645	293	18645	4802	18645
PRPF6	0.0513149	1502	18645	4803	18645	4314	18645
ZBTB16	0.0513534	13572	18645	106	18645	9059	18645
ERO1A	0.051411	4806	18645	3186	18645	3456	18645
NTHL1	0.0514715	1447	18645	1350	18645	5536	18645
CABLES2	0.0515074	919	18645	4809	18645	4619	18645
CSTF1	0.0516682	1400	18645	4814	18645	3711	18645
EPHX1	0.0516791	230	18645	8784	18645	1450	18645
BMP7	0.051797	1892	18645	4685	18645	4818	18645
FAM107B	0.0518293	2673	18645	2178	18645	4819	18645
TAF9	0.0518306	8880	18645	107	18645	6538	18645
ZSWIM6	0.0518872	18587	18645	337	18645	1453	18645
HTR3E	0.0518938	2605	18645	4176	18645	4821	18645
TCF24	0.0521525	958	18645	1599	18645	4829	18645
PPP1R15B	0.0521652	279	18645	7950	18645	1457	18645
CORO7-PAM16	0.0521849	1642	18645	1218	18645	4830	18645
KIRREL1	0.0522348	145	18645	16982	18645	1458	18645
DDX42	0.0522822	4833	18645	2261	18645	915	18645
CCDC125	0.0523077	11388	18645	108	18645	16009	18645
ZNF583	0.0523077	14780	18645	12005	18645	108	18645
TGFB2	0.0523741	142	18645	9802	18645	1460	18645
ZBED6	0.0524439	496	18645	7411	18645	1461	18645
IL2RA	0.0524446	2450	18645	1881	18645	4838	18645
TRIM4	0.0524771	4461	18645	4839	18645	1990	18645
CYP3A5	0.0525422	4367	18645	4841	18645	4602	18645
OR2AE1	0.0526074	4605	18645	4843	18645	3056	18645
CLEC20A	0.0526534	1464	18645	14662	18645	217	18645
ZSCAN21	0.0526725	4845	18645	4632	18645	3332	18645
ATF3	0.0527847	1535	18645	15828	18645	109	18645
SLC30A5	0.0527847	14867	18645	109	18645	15943	18645
MASTL	0.0528031	4849	18645	4146	18645	2057	18645
BCL9	0.0529333	1468	18645	11083	18645	879	18645
RHBDF1	0.0530034	1469	18645	1169	18645	6873	18645
HNRNPLL	0.053032	3816	18645	3914	18645	4856	18645
TIAF1	0.053032	4856	18645	1192	18645	4107	18645
MYOCOS	0.0532139	690	18645	11927	18645	1472	18645
NR5A2	0.0532617	110	18645	8094	18645	2510	18645
CDK7	0.0532617	11507	18645	110	18645	14868	18645
RAP1B	0.0533603	3102	18645	4866	18645	4502	18645
ADCK5	0.0533932	1039	18645	1714	18645	4867	18645
AK6	0.0537386	8022	18645	111	18645	4582	18645
ZNF335	0.0537773	1480	18645	7400	18645	1141	18645
SPAST	0.0538221	4880	18645	4755	18645	2704	18645
TSGA13	0.0539545	4332	18645	4884	18645	4152	18645
PROCA1	0.0539877	4885	18645	2392	18645	4098	18645
LCE3D	0.0539892	276	18645	16687	18645	1483	18645
SMIM22	0.0539892	1142	18645	1483	18645	8341	18645
SMG7	0.0539892	1483	18645	16366	18645	172	18645
ACTA1	0.05406	738	18645	8881	18645	1484	18645
CENPH	0.0542155	12958	18645	112	18645	17984	18645
KCNJ10	0.0542725	1487	18645	16572	18645	895	18645
NCOA3	0.0543434	1488	18645	7150	18645	1424	18645
HSD11B1	0.0543434	1044	18645	15907	18645	1488	18645
BCHE	0.0543531	2034	18645	4169	18645	4896	18645
RABEP2	0.0543864	1671	18645	3181	18645	4897	18645
PXDNL	0.0546533	1948	18645	3566	18645	4905	18645
CA14	0.0546987	1493	18645	11640	18645	763	18645
GPR160	0.0547202	2211	18645	2473	18645	4907	18645
BOLA3	0.0548206	4910	18645	4731	18645	3481	18645
PRKCB	0.0548876	1171	18645	2867	18645	4912	18645
AXIN2	0.0549211	1627	18645	1140	18645	4913	18645
COX4I2	0.0549836	1497	18645	8285	18645	1047	18645
CHMP4C	0.0549836	492	18645	1497	18645	5309	18645
GRIP1	0.0550218	4916	18645	4720	18645	2944	18645
LCE2A	0.0551264	774	18645	17578	18645	1499	18645
UBE2T	0.0551692	114	18645	7117	18645	1762	18645
MRPS36	0.0551692	11503	18645	114	18645	2987	18645
DYNLL2	0.0552235	4202	18645	2014	18645	4922	18645
PEDS1	0.0556283	1096	18645	3299	18645	4934	18645
PRKAR1A	0.0556959	2078	18645	1577	18645	4936	18645
SLC25A44	0.0556991	413	18645	18507	18645	1507	18645
ARPC5	0.0558427	180	18645	16454	18645	1509	18645
YWHAB	0.0559146	1179	18645	7660	18645	1510	18645
RALY	0.0560585	369	18645	8463	18645	1512	18645
HID1	0.056103	3118	18645	1088	18645	4948	18645
MMP9	0.0561226	2826	18645	5812	18645	116	18645
MAST4	0.0561226	17480	18645	116	18645	10958	18645
LACTB2	0.0561305	199	18645	1513	18645	10171	18645
BUD31	0.0561371	3261	18645	4949	18645	3507	18645
ZNF789	0.0561711	3968	18645	4950	18645	2408	18645
PLEKHF1	0.0562051	4951	18645	4152	18645	525	18645
IL26	0.0562392	4289	18645	4701	18645	4952	18645
ATP5MF-PTCD1	0.0562392	4478	18645	4952	18645	3886	18645
ZKSCAN5	0.0565121	3502	18645	4960	18645	2147	18645
GTF2H2C	0.0565993	11533	18645	117	18645	8166	18645
GCH1	0.0566147	4386	18645	3581	18645	4963	18645
FAM200A	0.0566147	4648	18645	4963	18645	252	18645
AC005020.2	0.0566832	3183	18645	4965	18645	2688	18645
ZNF655	0.0567517	4457	18645	4967	18645	2775	18645
IQCG	0.0567805	1522	18645	5394	18645	631	18645
MAP11	0.0568203	4264	18645	4631	18645	4969	18645
RAB23	0.0569232	2915	18645	4972	18645	1999	18645
CHCHD2	0.0570263	2392	18645	4975	18645	3737	18645
OCLN	0.0570758	8368	18645	118	18645	16751	18645
LRRIQ4	0.0570951	4977	18645	2469	18645	2681	18645
DUS1L	0.0571431	6327	18645	1527	18645	1084	18645
SUMF2	0.0571984	2603	18645	4980	18645	4769	18645
NEBL	0.0572673	3530	18645	3629	18645	4982	18645
GPS1	0.0572885	5051	18645	1529	18645	1394	18645
TDRD5	0.0572885	1529	18645	15473	18645	195	18645
EIF4A2	0.0573018	3623	18645	4983	18645	918	18645
MAPK3	0.0573363	1451	18645	3654	18645	4984	18645
FAAP100	0.057434	7489	18645	1531	18645	674	18645
CCDC181	0.0575524	119	18645	10925	18645	15286	18645
CD180	0.0575524	14421	18645	119	18645	14110	18645
MRPL12	0.0576526	15325	18645	1534	18645	1407	18645
DCXR	0.057682	4994	18645	1700	18645	3770	18645
AAR2	0.0577256	1352	18645	5748	18645	1535	18645
OR14K1	0.0577986	743	18645	9132	18645	1536	18645
PCBP2	0.0578207	3725	18645	4998	18645	944	18645
RAPGEF3	0.0578207	4998	18645	4319	18645	3913	18645
AL391628.1	0.0579447	902	18645	9809	18645	1538	18645
INTS3	0.0579447	1538	18645	17374	18645	499	18645
CELF3	0.0580178	719	18645	17458	18645	1539	18645
CCP110	0.058091	1540	18645	615	18645	7658	18645
APOF	0.0581336	5007	18645	3706	18645	1981	18645
MEIOB	0.0582381	3295	18645	1341	18645	5010	18645
URI1	0.058273	2525	18645	5011	18645	4853	18645
ATF7	0.058273	3249	18645	4929	18645	5011	18645
PREX2	0.0583428	1885	18645	1685	18645	5013	18645
TMEM213	0.0583777	3355	18645	5014	18645	2040	18645
AURKA	0.0584476	1793	18645	5016	18645	501	18645
ATP6V0A4	0.0584825	4315	18645	5017	18645	2174	18645
VAMP8	0.0585175	5018	18645	4832	18645	1917	18645
ZNF713	0.0586225	3350	18645	5021	18645	4301	18645
EFCAB9	0.0586575	2980	18645	3956	18645	5022	18645
AC092647.5	0.0587276	3211	18645	5024	18645	3593	18645
TBK1	0.0587276	5024	18645	3848	18645	1830	18645
KIF3B	0.0587515	1549	18645	8974	18645	1425	18645
TRIM24	0.0587627	3476	18645	5025	18645	4408	18645
MRPS17	0.0587978	3506	18645	5026	18645	3949	18645
NIPSNAP2	0.058868	3327	18645	5028	18645	2092	18645
LEMD1	0.0588988	818	18645	6666	18645	1551	18645
GPR142	0.0591493	5036	18645	1113	18645	2549	18645
DHX35	0.0591938	1555	18645	7729	18645	434	18645
FCRLB	0.0591938	156	18645	11380	18645	1555	18645
FGD2	0.0592904	3495	18645	5040	18645	4017	18645
GCSAML	0.059458	123	18645	9466	18645	2792	18645
MCTP1	0.059458	8891	18645	123	18645	10895	18645
C6orf89	0.059467	4869	18645	5045	18645	4287	18645
SIRT7	0.0595636	5592	18645	1560	18645	1390	18645
CBX8	0.0596085	5049	18645	1102	18645	2068	18645
NACA2	0.0596439	5050	18645	2650	18645	1656	18645
AGBL3	0.0596794	4545	18645	5051	18645	5014	18645
SEPTIN9	0.0596794	4156	18645	1639	18645	5051	18645
LAMB3	0.0597118	1562	18645	15909	18645	760	18645
CYREN	0.0597857	4324	18645	5054	18645	2505	18645
CALD1	0.0598567	2854	18645	5056	18645	4008	18645
SPRR4	0.0598602	201	18645	16788	18645	1564	18645
PRPH2	0.0599278	4680	18645	5058	18645	3099	18645
CWC27	0.0599343	11421	18645	124	18645	4680	18645
C16orf82	0.0599633	2132	18645	2917	18645	5059	18645
BCL2L2	0.0601056	4678	18645	5063	18645	3583	18645
XCL1	0.0601574	1568	18645	10735	18645	393	18645
FBH1	0.0601769	5065	18645	1877	18645	1051	18645
ANKRD16	0.0602125	5066	18645	1832	18645	3269	18645
LEMD3	0.0602482	5067	18645	4457	18645	3590	18645
DNAH14	0.0603063	331	18645	8523	18645	1570	18645
POP4	0.0603195	5069	18645	4990	18645	4146	18645
IBA57	0.0603808	1570	18645	15801	18645	1571	18645
SHISAL2B	0.0604105	11473	18645	125	18645	13697	18645
TLCD1	0.0604267	4763	18645	2386	18645	5072	18645
FBXL19	0.0604624	1977	18645	3498	18645	5073	18645
STX16-NPEPL1	0.0604982	1922	18645	4121	18645	5074	18645
DGKE	0.0606772	4062	18645	1284	18645	5079	18645
AAAS	0.0606772	5079	18645	3792	18645	2667	18645
SRGAP2	0.0606793	1575	18645	10129	18645	226	18645
EFCAB2	0.0608288	285	18645	9265	18645	1577	18645
RPS21	0.0608565	1009	18645	4528	18645	5084	18645
CHI3L1	0.0609036	703	18645	7424	18645	1578	18645
KCNMB4	0.0609283	2179	18645	5086	18645	4232	18645
SRSF6	0.0609785	1579	18645	5501	18645	1198	18645
LRGUK	0.0610722	3475	18645	5090	18645	2206	18645
BNIPL	0.0611283	706	18645	16797	18645	1581	18645
GNPTG	0.0612783	1470	18645	1583	18645	5180	18645
SREK1IP1	0.0613628	12594	18645	127	18645	5223	18645
ASCL5	0.0615037	1586	18645	8729	18645	327	18645
TRIM50	0.0615051	2943	18645	5102	18645	4827	18645
LCE3A	0.0615789	1587	18645	16624	18645	1258	18645
ZNF670	0.0616541	765	18645	9736	18645	1588	18645
SPRYD3	0.061686	2579	18645	3836	18645	5107	18645
SGF29	0.0617585	1477	18645	3256	18645	5109	18645
AKR1D1	0.0617585	4999	18645	5109	18645	4310	18645
NR4A1	0.0618311	4713	18645	5111	18645	2339	18645
SLC25A19	0.06194	2111	18645	1027	18645	5114	18645
RPL7L1	0.062304	4961	18645	5124	18645	1504	18645
C8orf44-SGK3	0.0623332	1008	18645	1597	18645	5821	18645
C2CD4D	0.0624089	1407	18645	16985	18645	1598	18645
TP53TG5	0.0624089	1598	18645	8124	18645	743	18645
LAMTOR4	0.0624865	5129	18645	4649	18645	3712	18645
YEATS4	0.0624865	2702	18645	5129	18645	2925	18645
CPSF6	0.062523	4265	18645	5130	18645	1629	18645
TUBB1	0.0625962	1456	18645	5132	18645	3963	18645
PRELID3B	0.0626328	1327	18645	5133	18645	1950	18645
AANAT	0.0626328	2355	18645	696	18645	5133	18645
CYP11B1	0.0626694	1905	18645	1982	18645	5134	18645
ATP5F1E	0.062706	1665	18645	5135	18645	2234	18645
AC009879.3	0.062712	1231	18645	1602	18645	7876	18645
PTGES3	0.0627426	5136	18645	3981	18645	4837	18645
MC3R	0.0627879	1525	18645	5457	18645	1603	18645
SREK1	0.0627909	10409	18645	130	18645	1792	18645
ANKRD60	0.0628526	1656	18645	3420	18645	5139	18645
KRT8	0.0628526	5139	18645	3838	18645	4311	18645
E4F1	0.0632202	2468	18645	1637	18645	5149	18645
DEFB116	0.0632441	1068	18645	8323	18645	1609	18645
[truncated: 16,646 more rows]

## Sheet: Survival BRCA DNAm
DNAm	adj. p-value	DIABLO-DNAm+SNV+mRNA 5-fold RRA ranking	DIABLO-DNAm+SNV+mRNA-ranking size	Pathformer-DNAm+SNV+mRNA 5-fold RRA ranking	Pathformer-DNAm+SNV+mRNA-ranking size	Stabl-DNAm+SNV+mRNA 5-fold RRA ranking	Stabl-DNAm+SNV+mRNA-ranking size
SEC22B	8.3422e-05	11632	21000	38	8288	63	21000
IL11RA	0.000428551	0	21000	2739	8288	18063	21000
AL121900.1	0.000428551	18540	21000	-1	8288	0	21000
NCAPG	0.000428551	18598	21000	0	8288	2397	21000
DZIP3	0.000438942	8929	21000	107	8288	146	21000
PRUNE1	0.000586613	91	21000	169	8288	20362	21000
WDR12	0.000657446	17438	21000	179	8288	14	21000
BMPR2	0.000781177	606	21000	1340	8288	78	21000
LDHA	0.00083558	202	21000	40	8288	11867	21000
SMIM26	0.000857061	18541	21000	-1	8288	1	21000
AL162231.3	0.000857061	1	21000	-1	8288	18069	21000
TRMT11	0.000857061	2082	21000	1	8288	6850	21000
ZNF641	0.000860377	7	21000	205	8288	10685	21000
ZNF331	0.000989762	14852	21000	121	8288	220	21000
RBBP7	0.00100814	1459	21000	437	8288	786	21000
NDST2	0.00125532	10283	21000	21	8288	248	21000
NUP54	0.00128553	14939	21000	326	8288	2	21000
LNX1-AS2	0.00128553	2	21000	-1	8288	16095	21000
MT1E	0.00128553	16422	21000	2	8288	4489	21000
MAP3K20	0.0013266	135	21000	255	8288	12499	21000
EXOC2	0.00139983	16363	21000	204	8288	262	21000
CBLIF	0.00145333	16466	21000	267	8288	61	21000
HDAC1	0.001475	15757	21000	269	8288	28	21000
TUBG1	0.0015859	1697	21000	1218	8288	94	21000
BCL2L2	0.00171396	3	21000	3196	8288	19552	21000
GTF2H5	0.00171396	14257	21000	681	8288	3	21000
FGFRL1	0.00171396	19726	21000	3	8288	2336	21000
ALG6	0.00172395	174	21000	291	8288	8725	21000
ELF3	0.00194192	145	21000	309	8288	14699	21000
SERAC1	0.00214235	14286	21000	-1	8288	4	21000
AC018685.1	0.00214235	4	21000	-1	8288	19453	21000
INPP5E	0.00214235	13096	21000	4	8288	1675	21000
ST3GAL1	0.00218593	6811	21000	328	8288	257	21000
PFKP	0.00233372	9559	21000	339	8288	143	21000
CD38	0.0023611	341	21000	55	8288	18680	21000
PKN1	0.00237486	342	21000	292	8288	5385	21000
BOP1	0.00237486	4750	21000	342	8288	334	21000
IL27RA	0.00237986	1818	21000	1943	8288	1911	21000
COL17A1	0.00239827	863	21000	571	8288	1948	21000
AC110795.1	0.00257069	14937	21000	-1	8288	5	21000
NFKBIZ	0.00257069	5	21000	-1	8288	17167	21000
PIAS2	0.00257069	13448	21000	5	8288	20776	21000
CLCNKA	0.00261882	1611	21000	1421	8288	2006	21000
KRT23	0.00265817	353	21000	362	8288	17874	21000
PLA2G3	0.00282072	4481	21000	11	8288	373	21000
TNFRSF10C	0.00292664	14940	21000	380	8288	261	21000
PPP2R5A	0.0029404	1315	21000	2054	8288	2085	21000
AC090115.1	0.002999	6	21000	-1	8288	11999	21000
PTPN12	0.002999	13472	21000	6	8288	20304	21000
ASCC3	0.002999	13608	21000	834	8288	6	21000
ABCB5	0.00342727	14060	21000	7	8288	13420	21000
AL133338.1	0.00342727	13609	21000	-1	8288	7	21000
LIN7C	0.00347287	2204	21000	762	8288	87	21000
EAF1	0.00370479	428	21000	185	8288	15839	21000
SETD3	0.00370479	20380	21000	428	8288	122	21000
OAF	0.00372196	263	21000	-1	8288	429	21000
MIR4800	0.00385549	8	21000	-1	8288	15526	21000
TMEM39A	0.00385549	13156	21000	-1	8288	8	21000
PIGM	0.00385549	20476	21000	8	8288	911	21000
ARHGEF12	0.00413466	1977	21000	2336	8288	1199	21000
ZNF891	0.00428367	20918	21000	-1	8288	9	21000
UBA3	0.00428367	9	21000	804	8288	20280	21000
KRT81	0.00428367	19032	21000	9	8288	4186	21000
SDCCAG8	0.00459218	20210	21000	477	8288	264	21000
ZNF34	0.00465966	2431	21000	693	8288	2142	21000
AC016888.1	0.00471182	10	21000	-1	8288	19337	21000
POGLUT1	0.00471182	13157	21000	1633	8288	10	21000
EIF4A2	0.00471182	13911	21000	10	8288	7439	21000
ICAM2	0.00473478	2215	21000	2417	8288	2444	21000
SOCS3	0.00478479	487	21000	247	8288	8165	21000
MITF	0.00492193	81	21000	494	8288	16357	21000
D2HGDH	0.00494168	19361	21000	395	8288	495	21000
WDR83	0.00496146	20867	21000	115	8288	496	21000
CEP97	0.00500105	1606	21000	2489	8288	1803	21000
TNKS1BP1	0.00513992	11	21000	2205	8288	17013	21000
HEY1	0.00513992	20286	21000	6487	8288	11	21000
EPHA3	0.00530378	18110	21000	513	8288	441	21000
CREB3L2	0.00539034	887	21000	2552	8288	1457	21000
CREB3L2-AS1	0.00542727	489	21000	-1	8288	519	21000
TOMM40	0.0054731	2565	21000	1075	8288	368	21000
MVK	0.00548954	18384	21000	522	8288	439	21000
SLC43A2	0.00555024	2147	21000	2577	8288	107	21000
AC092120.3	0.00556798	12	21000	-1	8288	12242	21000
CD80	0.00556798	3794	21000	12	8288	4586	21000
NBEAL1	0.00556798	17439	21000	-1	8288	12	21000
DYSF	0.00564116	1653	21000	1117	8288	2591	21000
GPD1	0.00567845	531	21000	39	8288	14942	21000
HM13	0.0058862	2043	21000	1033	8288	2628	21000
AMIGO1	0.005996	19125	21000	-1	8288	13	21000
CANX	0.005996	3073	21000	13	8288	11128	21000
AC009518.1	0.005996	13	21000	-1	8288	12953	21000
GABRP	0.00630849	560	21000	194	8288	10865	21000
HNF4G	0.00633079	561	21000	3248	8288	120	21000
MGA	0.00634074	2562	21000	1234	8288	2694	21000
AC067930.3	0.00642398	14	21000	-1	8288	13691	21000
USP5	0.00642398	16809	21000	14	8288	793	21000
PAFAH1B3	0.00646149	2711	21000	803	8288	941	21000
GRIN2A	0.00657652	2727	21000	254	8288	2347	21000
TNFRSF12A	0.00685192	2557	21000	15	8288	17411	21000
HSPE1	0.00685192	13503	21000	7513	8288	15	21000
AC138627.1	0.00685192	15	21000	-1	8288	13537	21000
WHRN	0.00687771	423	21000	585	8288	9496	21000
PRLHR	0.00699445	590	21000	50	8288	19972	21000
BAMBI	0.00702763	1137	21000	2316	8288	2788	21000
SRGN	0.00718323	396	21000	598	8288	8397	21000
MSLN	0.00719525	2085	21000	445	8288	2810	21000
ADRA2A	0.00724142	1351	21000	1879	8288	2816	21000
HYKK	0.00727982	16530	21000	7228	8288	16	21000
LINC02389	0.00727982	16	21000	-1	8288	15328	21000
EPS8	0.00727982	19060	21000	16	8288	15181	21000
PRDM4	0.00730247	14336	21000	603	8288	200	21000
SF3B3	0.00735043	128	21000	605	8288	9114	21000
ATP8B4	0.00744379	1149	21000	2012	8288	2842	21000
AC064836.2	0.00744682	609	21000	-1	8288	77	21000
UCHL3	0.00759256	555	21000	615	8288	5034	21000
MYF6	0.00766595	618	21000	263	8288	9515	21000
BMI1	0.00769049	17594	21000	619	8288	350	21000
PIKFYVE	0.00770768	8116	21000	17	8288	7230	21000
GTF3C5	0.00770768	16558	21000	6829	8288	17	21000
AL136115.2	0.00770768	17	21000	-1	8288	11051	21000
SMNDC1	0.00776434	16082	21000	18	8288	622	21000
SLC27A2	0.00787606	1147	21000	65	8288	2896	21000
TOP1	0.00791308	13858	21000	106	8288	628	21000
CD6	0.00813549	18	21000	4122	8288	18686	21000
AL358332.1	0.00813549	18901	21000	-1	8288	18	21000
KMT5C	0.00816404	173	21000	638	8288	12170	21000
NCALD	0.0082655	413	21000	642	8288	20236	21000
TNK1	0.00856327	19	21000	-1	8288	17418	21000
LINC00640	0.00856327	18900	21000	-1	8288	19	21000
RASA1	0.00856327	19186	21000	19	8288	20030	21000
OAZ3	0.00867657	2991	21000	1856	8288	1757	21000
BRF2	0.00886077	401	21000	665	8288	19178	21000
WWOX	0.00888712	9670	21000	500	8288	666	21000
GPD2	0.00896684	3024	21000	146	8288	1309	21000
AC012313.2	0.008991	20	21000	-1	8288	19361	21000
IRF2BP2	0.008991	11180	21000	-1	8288	20	21000
MAP3K10	0.008991	14572	21000	20	8288	12496	21000
LSM4	0.00899286	350	21000	670	8288	15449	21000
MOBP	0.00904711	3033	21000	1021	8288	626	21000
CLDN10	0.00923302	679	21000	284	8288	14570	21000
SLC9B2	0.00939485	13611	21000	685	8288	73	21000
SHQ1	0.0094187	16720	21000	4680	8288	21	21000
GPSM2	0.0094187	21	21000	-1	8288	14988	21000
UROD	0.00950349	9099	21000	78	8288	689	21000
CDC42EP3	0.00953075	88	21000	690	8288	14334	21000
SUOX	0.00984635	22	21000	5254	8288	11694	21000
SLC26A6	0.00984635	12370	21000	22	8288	7150	21000
ZNF121	0.00984635	13582	21000	-1	8288	22	21000
RALGAPA2	0.00984792	3120	21000	1568	8288	2818	21000
SNAPC1	0.00993336	3129	21000	1069	8288	49	21000
POMGNT2	0.0100769	1456	21000	3144	8288	315	21000
WNT9A	0.0101963	9261	21000	696	8288	714	21000
UBE2B	0.010274	18537	21000	1612	8288	23	21000
AC010401.1	0.010274	23	21000	-1	8288	19292	21000
MDH1	0.010274	2555	21000	23	8288	18470	21000
RASSF1	0.0104072	2730	21000	2178	8288	3178	21000
UTP14A	0.010417	3179	21000	892	8288	1137	21000
WNK1	0.0106523	730	21000	302	8288	9476	21000
ANAPC2	0.0106523	8857	21000	730	8288	466	21000
RUVBL1	0.0107015	3411	21000	24	8288	8423	21000
VAMP8	0.0107015	24	21000	7247	8288	10478	21000
HSPE1-MOB4	0.0107015	14030	21000	-1	8288	24	21000
IL15	0.0107388	7774	21000	733	8288	393	21000
STING1	0.0107447	2413	21000	874	8288	3212	21000
FARP2	0.0111291	25	21000	3468	8288	14814	21000
CCT5	0.0111291	9908	21000	25	8288	18689	21000
HSPD1	0.0111291	14031	21000	2273	8288	25	21000
FOXO6	0.0111305	3250	21000	150	8288	2496	21000
THBS1	0.0111922	1648	21000	588	8288	3256	21000
CHD7	0.0115254	2604	21000	662	8288	3288	21000
AC026786.1	0.0115566	14633	21000	-1	8288	26	21000
CBL	0.0115566	2762	21000	26	8288	3808	21000
TMCO1	0.0115566	26	21000	-1	8288	16630	21000
RHOBTB3	0.0116308	3298	21000	162	8288	1510	21000
CDC25C	0.0119561	17995	21000	774	8288	623	21000
INSIG2	0.0119561	19409	21000	49	8288	774	21000
ERP27	0.011984	27	21000	-1	8288	15102	21000
GHRHR	0.011984	3345	21000	27	8288	14081	21000
ZNF10	0.011984	14634	21000	7690	8288	27	21000
MTMR14	0.0120374	3336	21000	2063	8288	3126	21000
SEPTIN4	0.0120699	3339	21000	1894	8288	1746	21000
PMM1	0.0121089	139	21000	779	8288	20432	21000
CDH1	0.0123553	787	21000	408	8288	14352	21000
HOMER1	0.0123863	10526	21000	514	8288	788	21000
NECTIN4-AS1	0.0124114	28	21000	-1	8288	17204	21000
SLC13A2	0.0124114	18597	21000	28	8288	8181	21000
PSPN	0.0126668	797	21000	446	8288	20368	21000
INO80	0.0128388	29	21000	6652	8288	12844	21000
TAS2R40	0.0128388	9118	21000	29	8288	18161	21000
H2BC21	0.0128388	19261	21000	3663	8288	29	21000
KAT6A	0.01289	2137	21000	3413	8288	758	21000
TIMM22	0.0130455	723	21000	809	8288	16468	21000
HLA-DPA1	0.0131729	813	21000	119	8288	12593	21000
KLHL42	0.0132049	62	21000	814	8288	17826	21000
INO80-AS1	0.0132661	30	21000	-1	8288	12845	21000
AL132875.3	0.0132661	15859	21000	-1	8288	30	21000
GUCY2D	0.0132661	20669	21000	30	8288	7691	21000
MGMT	0.0134296	11684	21000	368	8288	821	21000
NECTIN2	0.0134619	299	21000	822	8288	17220	21000
LAMA2	0.0136562	10446	21000	828	8288	743	21000
APTX	0.0136934	5173	21000	31	8288	7370	21000
H2AC20	0.0136934	19262	21000	1989	8288	31	21000
MIR4492	0.0136934	31	21000	-1	8288	15620	21000
ELANE	0.0137229	889	21000	2884	8288	3485	21000
CLUAP1	0.0137702	3323	21000	3489	8288	949	21000
LARS2	0.0138057	3011	21000	820	8288	3492	21000
EIF3A	0.0138176	3493	21000	2695	8288	2772	21000
PARVA	0.014016	417	21000	839	8288	16549	21000
DAPP1	0.0140802	3515	21000	3506	8288	2942	21000
AC073046.1	0.0141206	32	21000	-1	8288	13714	21000
RNF19A	0.0141206	19735	21000	32	8288	3832	21000
MPRIP	0.0141206	20450	21000	915	8288	32	21000
HOXB2	0.014181	17860	21000	212	8288	844	21000
NSL1	0.0142976	3533	21000	3020	8288	1056	21000
AXDND1	0.0145478	33	21000	-1	8288	19722	21000
CD72	0.0145478	6324	21000	33	8288	12219	21000
MIR5001	0.0145478	18574	21000	-1	8288	33	21000
GEMIN7	0.0147155	860	21000	323	8288	14172	21000
SCG5-AS1	0.014975	34	21000	-1	8288	9330	21000
ZNF747	0.014975	14364	21000	34	8288	7785	21000
TIGD1	0.014975	20232	21000	-1	8288	34	21000
PRDX6	0.0153282	878	21000	208	8288	19930	21000
MCAT	0.0154021	19323	21000	35	8288	3382	21000
TMEM205	0.0154021	35	21000	-1	8288	17156	21000
AC105328.1	0.0154021	13074	21000	-1	8288	35	21000
RAMP1	0.0155203	3408	21000	1563	8288	3631	21000
LARGE1	0.0155351	6786	21000	884	8288	241	21000
CD5	0.0156738	572	21000	888	8288	18683	21000
ZNF800	0.0158292	36	21000	-1	8288	11062	21000
ACOT8	0.0158292	7422	21000	36	8288	7418	21000
ERCC3	0.0158292	15856	21000	3261	8288	36	21000
KIF21B	0.0159472	2527	21000	2047	8288	3664	21000
IRF6	0.0160583	370	21000	899	8288	12382	21000
NECTIN4	0.016164	221	21000	902	8288	17205	21000
AL355916.1	0.0162563	37	21000	-1	8288	20676	21000
MAP4K4	0.0162563	8121	21000	37	8288	4228	21000
PLD6	0.0162563	17862	21000	7623	8288	37	21000
DCK	0.0162758	3689	21000	3565	8288	2282	21000
PLXNA1	0.0163686	3696	21000	2203	8288	2415	21000
CDC42BPB	0.0163763	6065	21000	908	8288	528	21000
EPN3	0.0165687	3711	21000	1501	8288	2151	21000
RARA	0.0166491	2725	21000	3717	8288	1970	21000
TFAP2B	0.0166614	916	21000	331	8288	11210	21000
C1QL1P1	0.0166833	2218	21000	-1	8288	38	21000
AL355916.3	0.0166833	38	21000	-1	8288	20677	21000
TMEM115	0.0166972	15206	21000	355	8288	917	21000
PEX13	0.0167973	3728	21000	1236	8288	3267	21000
SCUBE3	0.0169464	3307	21000	3739	8288	1697	21000
CYP19A1	0.0170574	186	21000	927	8288	15879	21000
FAIM2	0.0171102	39	21000	4057	8288	14785	21000
ANXA7	0.0171102	16180	21000	-1	8288	39	21000
PLA2G12A	0.0171786	3756	21000	987	8288	2659	21000
SEC23A	0.0172025	18500	21000	931	8288	100	21000
ZFHX3	0.0173023	3224	21000	1748	8288	3765	21000
CAP1P2	0.0173118	934	21000	-1	8288	465	21000
FUT2	0.0173299	3767	21000	112	8288	1753	21000
LIFR	0.0173848	79	21000	936	8288	11744	21000
ZNF485	0.0173848	936	21000	5632	8288	463	21000
NR2E1	0.0174579	938	21000	485	8288	8442	21000
PDE6D	0.0174579	16143	21000	251	8288	938	21000
MYO1G	0.0175371	40	21000	-1	8288	17008	21000
CCDC144NL	0.0175371	20551	21000	-1	8288	40	21000
WDCP	0.0176213	3788	21000	1303	8288	3781	21000
TMEM167B	0.0176782	409	21000	-1	8288	944	21000
BIRC2	0.0177471	3077	21000	3222	8288	3797	21000
INPP5F	0.0177752	3799	21000	2527	8288	3017	21000
CPNE3	0.017964	41	21000	4137	8288	14547	21000
NFYB	0.017964	15318	21000	7575	8288	41	21000
CSTF2T	0.017964	19766	21000	41	8288	16268	21000
TGFB1I1	0.0181853	3214	21000	239	8288	3828	21000
A2ML1-AS1	0.0183909	42	21000	-1	8288	13444	21000
BATF	0.0183909	13154	21000	7554	8288	42	21000
TOP2B	0.0183909	18139	21000	42	8288	18396	21000
GFAP	0.01846	287	21000	965	8288	14098	21000
ZNF230	0.0185005	3850	21000	2668	8288	927	21000
PLEKHG5	0.0185149	3692	21000	1296	8288	3851	21000
CMTM2	0.0185353	752	21000	967	8288	14516	21000
CSNK1E	0.0185353	967	21000	767	8288	14563	21000
MAPK8IP3	0.0186485	7011	21000	868	8288	970	21000
AL359258.3	0.0188	974	21000	-1	8288	283	21000
USP13	0.0188177	43	21000	5532	8288	10008	21000
UQCRFS1	0.0188177	13193	21000	3238	8288	43	21000
ELOA	0.0188177	16662	21000	43	8288	17754	21000
AL359258.2	0.018838	975	21000	-1	8288	282	21000
SLC25A24	0.018914	977	21000	-1	8288	281	21000
ARFGEF1	0.0190284	11697	21000	980	8288	486	21000
COLEC12	0.0190666	775	21000	981	8288	14584	21000
SELENOP	0.0190977	1345	21000	3891	8288	721	21000
DDR2	0.0191048	982	21000	479	8288	16334	21000
AC074011.1	0.0192444	44	21000	-1	8288	13470	21000
UGT1A6	0.0192444	7817	21000	44	8288	9659	21000
AC007786.1	0.0192444	13194	21000	-1	8288	44	21000
ANKRD9	0.0195129	3919	21000	2737	8288	1307	21000
SCARNA3	0.0195277	993	21000	-1	8288	149	21000
IGFBP4	0.0196711	45	21000	3892	8288	12322	21000
DCAF8	0.0196711	7663	21000	3360	8288	45	21000
BTG1	0.0196711	20943	21000	45	8288	3255	21000
QPRT	0.0197603	9175	21000	148	8288	999	21000
COPS7B	0.0197603	13240	21000	999	8288	586	21000
STAP2	0.0199795	3776	21000	2543	8288	3950	21000
CLDN7	0.0199795	3950	21000	1980	8288	829	21000
LAMC2	0.0200859	2522	21000	3957	8288	3571	21000
AL139011.1	0.0200978	7662	21000	-1	8288	46	21000
APBB1IP	0.0200978	11502	21000	46	8288	10678	21000
EEF1DP5	0.0200978	46	21000	-1	8288	14710	21000
OSBPL5	0.0201468	3961	21000	930	8288	3735	21000
KRT19	0.020387	373	21000	1015	8288	12144	21000
NPY	0.020466	1017	21000	825	8288	16359	21000
STK3	0.0204843	3983	21000	2033	8288	1210	21000
LINC00174	0.0205244	47	21000	-1	8288	11722	21000
AL139011.2	0.0205244	7661	21000	-1	8288	47	21000
GINS3	0.0205244	13218	21000	47	8288	14256	21000
KCNE4	0.0207039	11063	21000	1023	8288	473	21000
DERA	0.0209431	12698	21000	1029	8288	520	21000
FLI1	0.0209431	1029	21000	863	8288	14285	21000
AC079336.5	0.020951	48	21000	-1	8288	13586	21000
AL137129.1	0.020951	3127	21000	-1	8288	48	21000
PTAFR	0.020951	11463	21000	48	8288	17943	21000
UPF1	0.0211548	4026	21000	3907	8288	1902	21000
PFN3	0.0212238	141	21000	1036	8288	20842	21000
DOCK3	0.0212238	14727	21000	73	8288	1036	21000
ENDOG	0.0213776	49	21000	1908	8288	17564	21000
B3GAT3	0.0213851	13574	21000	203	8288	1040	21000
PTPN6	0.0215064	286	21000	1043	8288	20295	21000
ABCC9	0.0215469	410	21000	1044	8288	17611	21000
SETD6	0.02175	191	21000	1049	8288	9588	21000
LGALS8-AS1	0.0218041	1769	21000	-1	8288	50	21000
UTP11	0.0218041	50	21000	6305	8288	10043	21000
RPL5	0.0218315	8799	21000	1051	8288	102	21000
DAZAP2	0.0218723	279	21000	-1	8288	1052	21000
DMC1	0.0220359	15139	21000	1056	8288	886	21000
EPB41L1	0.0222306	51	21000	1290	8288	15118	21000
ZNF721	0.0222306	16285	21000	51	8288	10987	21000
CDKL3	0.0222306	20255	21000	-1	8288	51	21000
SLC27A3	0.0223262	4099	21000	1985	8288	98	21000
FMNL1	0.0224061	7806	21000	1065	8288	1005	21000
OR10AD1	0.0225716	11782	21000	268	8288	1069	21000
SLC9A3R1	0.022657	52	21000	4667	8288	8785	21000
TFE3	0.022657	3263	21000	52	8288	17266	21000
EMC2	0.022657	15996	21000	-1	8288	52	21000
ESRRG	0.0227371	3835	21000	4124	8288	1931	21000
TPST1	0.0228863	4133	21000	2730	8288	963	21000
ZNF512B	0.0229029	1723	21000	1835	8288	4134	21000
NR2F6	0.0229461	1078	21000	977	8288	16585	21000
PIP4K2A	0.0229879	17679	21000	271	8288	1079	21000
BPHL	0.0230716	589	21000	1081	8288	18039	21000
TMEM25	0.0230834	17009	21000	-1	8288	53	21000
SNX31	0.0230834	53	21000	-1	8288	8184	21000
DBH	0.0230834	1560	21000	53	8288	16304	21000
IGF2BP3	0.02322	3682	21000	4153	8288	4078	21000
SOX13	0.0232872	3652	21000	4157	8288	467	21000
CTBP2	0.0233208	4159	21000	3338	8288	4025	21000
INAVA	0.0233236	1087	21000	-1	8288	749	21000
SYCP3	0.0233236	15704	21000	1087	8288	205	21000
ZNF517	0.023405	4164	21000	2194	8288	1311	21000
ELP3	0.0234218	4165	21000	2285	8288	474	21000
APIP	0.0234387	4166	21000	2952	8288	819	21000
AMER1	0.0234725	2070	21000	230	8288	4168	21000
NKAPL	0.0235097	54	21000	-1	8288	17128	21000
IFI27	0.0235097	12049	21000	5354	8288	54	21000
KIF5B	0.0235097	17255	21000	54	8288	12247	21000
IGF2R	0.0235346	9790	21000	1092	8288	695	21000
SDC1	0.0236193	839	21000	1094	8288	9664	21000
ILF3-DT	0.0239361	16144	21000	-1	8288	55	21000
NRBP1	0.0239361	55	21000	1683	8288	16639	21000
ADM	0.0240875	5859	21000	1105	8288	577	21000
GRM3	0.0241303	7872	21000	646	8288	1106	21000
ESYT2	0.0241718	1098	21000	4209	8288	3977	21000
IFT22	0.0241731	13237	21000	536	8288	1107	21000
AC123567.2	0.0243623	56	21000	-1	8288	13023	21000
DNA2	0.0243623	9000	21000	56	8288	1184	21000
TNPO3	0.0243623	11993	21000	-1	8288	56	21000
TNFSF12	0.0246898	160	21000	1119	8288	17435	21000
TTC39B	0.0247764	1121	21000	-1	8288	242	21000
TPI1P2	0.0247886	11994	21000	-1	8288	57	21000
PRPF19	0.0247886	19513	21000	57	8288	17618	21000
SNORD111B	0.0247886	57	21000	-1	8288	8216	21000
ADAMTS4	0.0249936	635	21000	1126	8288	14015	21000
TRPC6	0.0251139	2901	21000	3228	8288	4263	21000
MIR141	0.0252147	58	21000	-1	8288	15752	21000
PAK3	0.0252147	2360	21000	58	8288	17326	21000
NUP205	0.0252147	14807	21000	3153	8288	58	21000
P2RY4	0.0252554	19370	21000	1042	8288	1132	21000
MPG	0.0252992	11321	21000	1018	8288	1133	21000
NFAM1	0.0254747	909	21000	1137	8288	17152	21000
ZNF217	0.0255626	4661	21000	1139	8288	915	21000
ADAR	0.0255762	3485	21000	4289	8288	568	21000
U47924.1	0.0256409	59	21000	-1	8288	19924	21000
COX6C	0.0256409	9715	21000	5822	8288	59	21000
ACY1	0.0256409	13692	21000	59	8288	14026	21000
NMRAL1	0.0258094	4302	21000	2848	8288	380	21000
PKMYT1	0.0259536	2838	21000	4310	8288	991	21000
CHMP1B	0.0260488	213	21000	5519	8288	1150	21000
MIR200CHG	0.026067	60	21000	-1	8288	15738	21000
P2RY2	0.026067	4952	21000	60	8288	16527	21000
SHC3	0.026067	5159	21000	6356	8288	60	21000
SMAGP	0.0262268	280	21000	-1	8288	1154	21000
IL10RA	0.0263606	1157	21000	634	8288	12307	21000
CYB5R3	0.0263606	11897	21000	935	8288	1157	21000
HK2	0.0264931	61	21000	3386	8288	12851	21000
FGF1	0.0264931	4100	21000	61	8288	14864	21000
EGR1	0.0265395	16564	21000	1161	8288	438	21000
AMOTL2	0.0265725	3111	21000	4344	8288	891	21000
YWHAG	0.0265909	3313	21000	265	8288	4345	21000
NCOA6	0.026764	12837	21000	1113	8288	1166	21000
DMTN	0.0268117	3470	21000	4357	8288	3068	21000
UBR4	0.026854	13089	21000	1168	8288	726	21000
SARDH	0.0269191	19792	21000	62	8288	9318	21000
GRB2	0.0269191	11442	21000	6240	8288	62	21000
ITIH3	0.0270338	4369	21000	2926	8288	2508	21000
LLGL2	0.0270896	4372	21000	1692	8288	1019	21000
MIR200C	0.0273451	63	21000	-1	8288	15707	21000
CKS1B	0.0273451	16475	21000	63	8288	14407	21000
RELB	0.0274884	562	21000	1182	8288	19842	21000
KLHDC7B	0.027534	492	21000	-1	8288	1183	21000
EPOR	0.0277167	278	21000	1187	8288	15176	21000
FAM13A	0.0277641	2895	21000	1252	8288	4408	21000
PFDN2	0.027771	64	21000	6032	8288	20826	21000
KIDINS220	0.027771	11039	21000	4113	8288	64	21000
MFSD8	0.027771	18094	21000	64	8288	17647	21000
ABHD17B	0.0280484	2251	21000	4423	8288	2495	21000
FGD5	0.0281759	1197	21000	182	8288	18305	21000
NEBL	0.0281969	65	21000	-1	8288	20131	21000
CENPF	0.0281969	14648	21000	4461	8288	65	21000
HBEGF	0.0283607	1201	21000	1074	8288	12642	21000
ETV3	0.0286228	8289	21000	66	8288	6894	21000
AC131097.1	0.0286228	16202	21000	-1	8288	66	21000
TMPRSS5	0.0286228	66	21000	-1	8288	20233	21000
ATG4B	0.0286229	4453	21000	4435	8288	2890	21000
ATP1A4	0.0287318	12096	21000	534	8288	1209	21000
TRRAP	0.028825	8935	21000	1004	8288	1211	21000
LAMA3	0.0288355	1744	21000	4060	8288	4464	21000
TSPOAP1	0.0288937	1671	21000	1247	8288	4467	21000
BPIFB2	0.0289183	669	21000	1213	8288	19173	21000
CDK5RAP2	0.0289183	1213	21000	385	8288	14353	21000
GHSR	0.0290117	767	21000	1215	8288	14075	21000
ZNF625-ZNF20	0.0290486	16737	21000	-1	8288	67	21000
CLCN4	0.0290486	10240	21000	67	8288	4378	21000
RNU2-19P	0.0290486	67	21000	-1	8288	19927	21000
XRCC3	0.0290686	1630	21000	4476	8288	1998	21000
MYORG	0.0291522	1218	21000	-1	8288	636	21000
HENMT1	0.0291991	883	21000	1219	8288	12833	21000
HBP1	0.0292929	12103	21000	1221	8288	1050	21000
ITPK1	0.029401	4021	21000	4493	8288	992	21000
C1QA	0.029434	484	21000	1224	8288	18820	21000
EIF4E2	0.0294744	11205	21000	5599	8288	68	21000
NBAT1	0.0294744	68	21000	-1	8288	17680	21000
HAUS8	0.0294744	20342	21000	68	8288	12639	21000
STN1	0.0294796	1155	21000	4497	8288	1752	21000
ELOVL2	0.0295283	20847	21000	1226	8288	947	21000
AGO1	0.0295754	12305	21000	1227	8288	879	21000
INTS1	0.0296226	19392	21000	220	8288	1228	21000
ECE1	0.0298548	3516	21000	4516	8288	1728	21000
MTCO1P54	0.0299001	69	21000	-1	8288	16942	21000
LINC01607	0.0299001	17319	21000	-1	8288	69	21000
SNAP25	0.0299001	20080	21000	69	8288	6754	21000
TNFAIP8	0.0299067	1234	21000	160	8288	20268	21000
FAAP20	0.0299541	6321	21000	1223	8288	1235	21000
STK36	0.030192	19752	21000	415	8288	1240	21000
RGL2	0.0302397	9839	21000	193	8288	1241	21000
E2F1	0.0303131	2298	21000	232	8288	4539	21000
COMP	0.0303131	4539	21000	996	8288	3315	21000
SDAD1-AS1	0.0303258	70	21000	-1	8288	9670	21000
MRPL48	0.0303258	15841	21000	70	8288	9592	21000
SPATA4	0.0303258	17533	21000	-1	8288	70	21000
MSI2	0.0303532	4541	21000	418	8288	2316	21000
CSK	0.0304536	2908	21000	4546	8288	621	21000
RNGTT	0.0305744	14713	21000	1248	8288	250	21000
AL136162.1	0.0307515	71	21000	-1	8288	11059	21000
MIR3188	0.0307515	16006	21000	-1	8288	71	21000
OR56A3	0.0307515	20692	21000	71	8288	4026	21000
FRS2	0.0308146	1185	21000	1253	8288	14210	21000
EIF4EBP1	0.0308146	1253	21000	669	8288	9883	21000
UBL4A	0.030979	4572	21000	1523	8288	4406	21000
MIR1247	0.0310074	960	21000	-1	8288	1257	21000
ZNF493	0.0311214	3680	21000	4579	8288	1080	21000
DMBT1	0.0311622	805	21000	1374	8288	4581	21000
PGAM5	0.0311771	17318	21000	72	8288	20799	21000
ADGRL4	0.0311771	72	21000	-1	8288	19046	21000
PHF5A	0.0311771	9449	21000	4293	8288	72	21000
GRXCR2	0.0312031	4583	21000	2087	8288	4428	21000
DGKD	0.0314433	8930	21000	906	8288	1266	21000
TMED7	0.0314433	20438	21000	1266	8288	966	21000
TWIST1	0.0315104	4598	21000	1764	8288	2002	21000
PENK	0.0315721	2008	21000	3961	8288	4601	21000
AL357079.3	0.0316027	73	21000	-1	8288	11580	21000
TXNRD1	0.0316379	8745	21000	1270	8288	548	21000
WDR5	0.0317355	5838	21000	400	8288	1272	21000
TUBA3D	0.0317355	1272	21000	1147	8288	9339	21000
LY6D	0.0318332	1233	21000	1274	8288	15343	21000
LHX9	0.0318611	4615	21000	3888	8288	3583	21000
PDZK1	0.0319025	4617	21000	3152	8288	1173	21000
VTN	0.031944	2149	21000	4619	8288	846	21000
AC125603.2	0.0320282	74	21000	-1	8288	13076	21000
HPCA	0.0320282	9366	21000	-1	8288	74	21000
MYO19	0.0320282	20371	21000	74	8288	18406	21000
ADCY9	0.032029	7267	21000	1278	8288	902	21000
CLCN7	0.0321271	12872	21000	1280	8288	1016	21000
SEMA4F	0.0321727	4491	21000	737	8288	4630	21000
HSPA12B	0.0321762	1281	21000	919	8288	12612	21000
AP1M1	0.0321762	316	21000	1281	8288	19663	21000
NSUN2	0.0322254	17858	21000	1282	8288	980	21000
OR2H1	0.0323816	2885	21000	1604	8288	4640	21000
AC100788.2	0.0324537	75	21000	-1	8288	12081	21000
RPL10	0.0324537	4327	21000	75	8288	7367	21000
GPN3	0.0324537	17805	21000	-1	8288	75	21000
NISCH	0.0324654	3227	21000	2394	8288	4644	21000
PPIL2	0.0324717	11399	21000	1287	8288	326	21000
FBXW8	0.0326545	2081	21000	3219	8288	4653	21000
RPL28	0.0327684	7015	21000	1293	8288	952	21000
FLAD1	0.0328676	12365	21000	1295	8288	1231	21000
AL844892.1	0.0328791	76	21000	-1	8288	10615	21000
RPL23A	0.0328791	5231	21000	76	8288	4002	21000
FAM216A	0.0328791	17804	21000	-1	8288	76	21000
COQ3	0.0329077	4665	21000	147	8288	3487	21000
RAD51B	0.0329172	5620	21000	854	8288	1296	21000
KRT80	0.0329924	1071	21000	4061	8288	4669	21000
GRIA2	0.0330664	17791	21000	755	8288	1299	21000
MSL3	0.0331162	9852	21000	1300	8288	875	21000
SIGLEC8	0.033166	1301	21000	656	8288	9309	21000
ZNF660	0.0333046	6247	21000	77	8288	10701	21000
ELF5	0.0333046	77	21000	-1	8288	14728	21000
IL31RA	0.0334609	4691	21000	1111	8288	1643	21000
SCARB1	0.0334823	4692	21000	546	8288	3415	21000
ADAM8	0.0336109	4698	21000	4336	8288	2592	21000
AC116366.1	0.0337299	78	21000	-1	8288	13125	21000
CATSPER4	0.0337668	20226	21000	1158	8288	1313	21000
RETN	0.0339178	1208	21000	1316	8288	17745	21000
PACSIN3	0.033977	2462	21000	2145	8288	4715	21000
MFNG	0.0340186	164	21000	1318	8288	12431	21000
FBXO45	0.0341553	15032	21000	79	8288	14629	21000
IFI6	0.0341553	7263	21000	3582	8288	79	21000
PBX1	0.034237	3350	21000	4727	8288	703	21000
KISS1R	0.034322	18040	21000	123	8288	1324	21000
MAP2	0.0343457	4732	21000	3234	8288	605	21000
TET3	0.0343675	2992	21000	2420	8288	4733	21000
ADGRG6	0.0344547	1799	21000	4737	8288	4514	21000
PNRC2	0.0345758	194	21000	1329	8288	20548	21000
OPCML	0.0345806	9954	21000	80	8288	4326	21000
RORA-AS1	0.0345806	18898	21000	-1	8288	80	21000
AC090559.1	0.0345806	80	21000	-1	8288	12032	21000
YIF1A	0.0346775	1331	21000	1101	8288	9885	21000
WLS	0.034761	4751	21000	1543	8288	4626	21000
NAALADL2	0.0350058	13683	21000	-1	8288	81	21000
KLHL5	0.0350058	13772	21000	81	8288	10716	21000
PYCR2	0.035086	807	21000	1339	8288	20395	21000
PLEKHA4	0.0352682	4774	21000	1202	8288	4039	21000
PACSIN1	0.0353347	3984	21000	4777	8288	4040	21000
AC138028.4	0.0353425	1344	21000	-1	8288	188	21000
LYL1	0.0353425	12849	21000	870	8288	1344	21000
EIF4E	0.035431	19800	21000	82	8288	1575	21000
C5orf63	0.035431	13670	21000	-1	8288	82	21000
AP001363.1	0.035431	82	21000	-1	8288	10933	21000
DTYMK	0.035468	1216	21000	4783	8288	2703	21000
TMEM132A	0.0356239	4790	21000	3644	8288	4684	21000
SLC25A2	0.0356462	4791	21000	816	8288	4103	21000
COP1	0.0357547	5200	21000	1352	8288	337	21000
P3H1	0.0357803	4128	21000	4797	8288	3556	21000
KLC4	0.0358251	1860	21000	1765	8288	4799	21000
ARHGEF25	0.0358562	11419	21000	83	8288	5706	21000
S100A10	0.0358562	83	21000	2924	8288	9407	21000
AC005915.1	0.0358562	13669	21000	-1	8288	83	21000
OR9Q2	0.0358581	14082	21000	1079	8288	1354	21000
ALDH1A2	0.0359371	4804	21000	1693	8288	3431	21000
AC007098.1	0.0359616	1356	21000	-1	8288	889	21000
SPG7	0.0360045	4107	21000	4807	8288	1485	21000
MGAT4A	0.0360135	15632	21000	991	8288	1357	21000
RASSF5	0.0360653	6727	21000	1116	8288	1358	21000
CAPN8	0.0361692	769	21000	1360	8288	17572	21000
SETD1B	0.0362731	7924	21000	365	8288	1362	21000
EBF1	0.0362731	1347	21000	1362	8288	15782	21000
AC104109.4	0.0362813	12654	21000	-1	8288	84	21000
A2M-AS1	0.0362813	84	21000	-1	8288	13442	21000
ECH1	0.0362813	8143	21000	84	8288	2176	21000
COMMD10	0.0365237	3004	21000	4830	8288	2356	21000
GNAL	0.0366382	10977	21000	457	8288	1369	21000
ITPKB-IT1	0.0367064	85	21000	-1	8288	12678	21000
AL449106.1	0.0367064	8913	21000	-1	8288	85	21000
GATAD2A	0.0367064	19816	21000	85	8288	14032	21000
SCNN1D	0.0367951	553	21000	1372	8288	9703	21000
EBNA1BP2	0.0369	1374	21000	450	8288	15784	21000
BEST1	0.0370575	10314	21000	401	8288	1377	21000
VPS53	0.03711	14553	21000	1378	8288	1258	21000
AC026333.2	0.0371315	86	21000	-1	8288	19506	21000
OR52K1	0.0371315	3019	21000	86	8288	17443	21000
ZNF280D	0.0371315	18402	21000	-1	8288	86	21000
WNK2	0.0371626	453	21000	1379	8288	9447	21000
TAP1	0.0372083	4860	21000	3805	8288	1229	21000
INPP5A	0.0373734	7855	21000	337	8288	1383	21000
STAG3	0.0374384	4870	21000	3567	8288	1654	21000
KCNH4	0.037479	20132	21000	1385	8288	592	21000
PCNT	0.0375319	8524	21000	900	8288	1386	21000
LINC00612	0.0375565	87	21000	-1	8288	11984	21000
SP3	0.0375565	15416	21000	87	8288	8454	21000
LDHD	0.0377967	568	21000	1391	8288	11903	21000
HMGA1P7	0.0377967	1176	21000	-1	8288	1391	21000
ASIP	0.0378086	4370	21000	934	8288	4886	21000
GAB2	0.0379814	11705	21000	88	8288	7810	21000
PRMT9	0.0379814	18081	21000	-1	8288	88	21000
SLC17A3	0.0380645	4897	21000	4188	8288	785	21000
HCAR1	0.0381156	823	21000	1397	8288	12645	21000
GP2	0.0381689	309	21000	1398	8288	15130	21000
AC131009.2	0.0384064	89	21000	-1	8288	13950	21000
HSD17B8	0.0384064	6455	21000	89	8288	6664	21000
AL024508.1	0.0384064	12459	21000	-1	8288	89	21000
PSMB9	0.0386503	4922	21000	4089	8288	1652	21000
MRPL22	0.0386974	4640	21000	4924	8288	4555	21000
S100A9	0.0387037	1408	21000	1244	8288	7332	21000
FAM91A1	0.038811	551	21000	1410	8288	14767	21000
SEC24B-AS1	0.038811	1410	21000	-1	8288	826	21000
AP004609.1	0.0388312	13636	21000	-1	8288	90	21000
SLC2A6	0.0388312	5049	21000	90	8288	8414	21000
HM13-AS1	0.0388312	90	21000	-1	8288	12715	21000
DAGLB	0.03891	4933	21000	3229	8288	2449	21000
TGFBR3	0.0390521	4637	21000	2605	8288	4939	21000
CPSF1	0.0390801	10066	21000	417	8288	1415	21000
AMBRA1	0.0391879	1417	21000	589	8288	10325	21000
NMNAT2	0.0391946	4092	21000	893	8288	4945	21000
DNALI1	0.0392421	2856	21000	1189	8288	4947	21000
MXRA5	0.0392561	12658	21000	-1	8288	91	21000
NUDT16L1	0.0392561	7603	21000	91	8288	6679	21000
XYLT2	0.0394582	867	21000	1422	8288	9892	21000
SPINT2	0.0395124	1423	21000	932	8288	8341	21000
C11orf52	0.0396809	92	21000	-1	8288	18777	21000
EXOSC1	0.0396809	11882	21000	92	8288	2257	21000
AC120036.4	0.0396809	12959	21000	-1	8288	92	21000
THBD	0.0397837	1428	21000	421	8288	17447	21000
ATP5MG	0.0399602	4977	21000	217	8288	2271	21000
TBPL2	0.0400015	1432	21000	1009	8288	6980	21000
ILF3	0.0401057	10625	21000	-1	8288	93	21000
GRP	0.0401057	4850	21000	93	8288	14994	21000
AC073573.1	0.0401057	93	21000	-1	8288	13625	21000
DOCK1	0.040129	3458	21000	4984	8288	3812	21000
FASN	0.0402197	20361	21000	222	8288	1436	21000
GFPT2	0.0402257	2242	21000	3127	8288	4988	21000
SPSB3	0.0402741	4990	21000	1590	8288	4250	21000
MMACHC	0.0402744	10779	21000	587	8288	1437	21000
DEF6	0.0403291	19391	21000	504	8288	1438	21000
ABHD17C	0.0403838	1439	21000	547	8288	9932	21000
NUDT18	0.0405304	16868	21000	94	8288	16643	21000
STAU2-AS1	0.0405304	94	21000	-1	8288	9806	21000
SLC25A17	0.0406031	13521	21000	559	8288	1443	21000
MOB1B	0.0406871	5007	21000	3846	8288	2612	21000
PAX3	0.0408335	4480	21000	4396	8288	5013	21000
RILP	0.0409313	4641	21000	5017	8288	1274	21000
CCDC115	0.040933	12322	21000	1449	8288	229	21000
PHF20L1	0.0409551	12326	21000	-1	8288	95	21000
CTSH	0.0409551	95	21000	3590	8288	16239	21000
GALNT15	0.0409551	7834	21000	95	8288	17879	21000
GRIP2	0.0410292	5021	21000	2525	8288	3093	21000
RUNX2	0.0410783	5023	21000	2707	8288	4283	21000
OR2G6	0.0413797	8521	21000	96	8288	17361	21000
ERCC8	0.0413797	19704	21000	6704	8288	96	21000
AC080129.2	0.0413797	96	21000	-1	8288	13450	21000
KCNG2	0.0414303	8871	21000	113	8288	1458	21000
OR11A1	0.0415967	1461	21000	1363	8288	17247	21000
CARS2	0.0416523	12745	21000	1462	8288	1288	21000
TNS3	0.0417937	5052	21000	1326	8288	3460	21000
SCD	0.0418043	97	21000	1969	8288	9373	21000
SART1	0.0418043	10245	21000	97	8288	7829	21000
NDUFAF2	0.0418043	19705	21000	7129	8288	97	21000
RDH8	0.0418191	18297	21000	1465	8288	384	21000
UBOX5	0.0419305	1467	21000	933	8288	20528	21000
ZFYVE28	0.0419305	10225	21000	551	8288	1467	21000
PDE3A	0.0419862	10478	21000	1468	8288	1089	21000
PXDN	0.0420175	5061	21000	1177	8288	4135	21000
AC105219.1	0.0422289	98	21000	-1	8288	6868	21000
CLDN23	0.0422289	6817	21000	98	8288	3250	21000
EEF1A2	0.042267	3392	21000	389	8288	5071	21000
POLE2	0.0423774	721	21000	1475	8288	20917	21000
RAB4A	0.0423921	3706	21000	5076	8288	485	21000
TNS1	0.0424422	1643	21000	1734	8288	5078	21000
ALDH3B1	0.0425928	3702	21000	5084	8288	3609	21000
GABRE	0.0426018	1479	21000	653	8288	14043	21000
PPP1R13L	0.0426179	2951	21000	5085	8288	982	21000
NOXO1	0.0426431	5086	21000	4944	8288	1164	21000
GAB1	0.0426534	99	21000	5823	8288	14179	21000
LGALS8	0.0426534	4346	21000	-1	8288	99	21000
SHMT2	0.0426534	10411	21000	99	8288	6833	21000
SGK2	0.0427186	5089	21000	4121	8288	4337	21000
MAP3K5	0.0428266	1483	21000	1005	8288	12484	21000
IQGAP3	0.0429393	774	21000	1485	8288	11544	21000
CBFA2T3	0.0429708	4087	21000	725	8288	5099	21000
MTNR1B	0.0429961	3194	21000	5100	8288	4603	21000
PLA2G2C	0.0430779	11165	21000	100	8288	5839	21000
COX4I2	0.0430779	100	21000	6556	8288	14598	21000
IKZF1	0.0431987	5108	21000	4239	8288	3096	21000
NUP43	0.0434274	3438	21000	5117	8288	3459	21000
TYW3	0.043448	15451	21000	1494	8288	673	21000
SELENBP1	0.0435023	101	21000	-1	8288	9729	21000
SEC23A-AS1	0.0435023	18499	21000	-1	8288	101	21000
ELP6	0.0435023	19255	21000	101	8288	14631	21000
HCK	0.0435047	964	21000	1495	8288	12616	21000
PFDN1	0.0439267	102	21000	7352	8288	20824	21000
H4C9	0.0439267	3471	21000	102	8288	12819	21000
LHPP	0.0440156	5140	21000	3643	8288	2092	21000
ZFPM1	0.0440156	1974	21000	1652	8288	5140	21000
LPAR5	0.0441184	1332	21000	5144	8288	2960	21000
GRM5	0.0441877	880	21000	1507	8288	15117	21000
AC084125.3	0.0443511	103	21000	-1	8288	13736	21000
LPAR2	0.0443511	14527	21000	103	8288	2517	21000
AC009113.2	0.0443511	14652	21000	-1	8288	103	21000
GRIK3	0.0444278	3422	21000	524	8288	5156	21000
PCYT1A	0.0444738	9750	21000	859	8288	1512	21000
SLC8B1	0.0447127	4718	21000	5167	8288	3987	21000
GJA3	0.0447608	239	21000	1517	8288	14937	21000
AC131009.1	0.0447754	104	21000	-1	8288	13949	21000
GSDMC	0.0447754	1819	21000	-1	8288	104	21000
HOXA10	0.0447754	20858	21000	104	8288	12663	21000
OCLN	0.0448758	142	21000	1519	8288	16452	21000
ADCY8	0.0449207	2479	21000	1576	8288	5175	21000
CD40	0.0449728	4440	21000	5177	8288	3972	21000
ADRB2	0.044991	1165	21000	1521	8288	20609	21000
TF	0.0449988	5178	21000	2437	8288	135	21000
REXO5	0.0451997	20035	21000	-1	8288	105	21000
SCN5A	0.0451997	3647	21000	105	8288	9715	21000
AC018695.6	0.0451997	105	21000	-1	8288	19837	21000
PARP6	0.0452217	12692	21000	721	8288	1525	21000
GET4	0.045511	11185	21000	171	8288	1530	21000
ITPKB	0.0455484	3781	21000	5199	8288	2637	21000
BRK1	0.0455689	16393	21000	1531	8288	1026	21000
ANK2	0.0455689	17325	21000	845	8288	1531	21000
MIR4647	0.0456239	106	21000	-1	8288	15592	21000
NLE1	0.0456239	14671	21000	-1	8288	106	21000
SPNS2	0.0456799	3462	21000	4925	8288	5204	21000
NDRG1	0.0457853	3246	21000	5208	8288	645	21000
LY86	0.0458381	1308	21000	5210	8288	3974	21000
AKAP1	0.0458592	1100	21000	1536	8288	19074	21000
IL2RB	0.0458592	1536	21000	1528	8288	12778	21000
SPIDR	0.0459702	5215	21000	4471	8288	4676	21000
AC063962.1	0.0460481	107	21000	-1	8288	13700	21000
SDC3	0.0461503	481	21000	1541	8288	9660	21000
LCAT	0.0462616	3064	21000	4556	8288	5226	21000
ZNF527	0.046267	1543	21000	-1	8288	1325	21000
AQP6	0.0462882	5227	21000	1940	8288	1454	21000
SYS1	0.0463839	16614	21000	1545	8288	1099	21000
AC002451.1	0.0464722	14941	21000	-1	8288	108	21000
C11orf86	0.0464722	108	21000	-1	8288	18780	21000
NCAPD3	0.0464722	7241	21000	108	8288	3139	21000
ISYNA1	0.046618	6503	21000	729	8288	1549	21000
UXT	0.0468527	1553	21000	279	8288	9972	21000
ATIC	0.046875	3348	21000	4415	8288	5249	21000
LINC01485	0.0468963	109	21000	-1	8288	15470	21000
OR1M1	0.0468963	1906	21000	109	8288	10248	21000
OCIAD1	0.0468963	16238	21000	-1	8288	109	21000
ADRM1	0.0469702	338	21000	1555	8288	8586	21000
TAPBP	0.0471434	5259	21000	1967	8288	4801	21000
NDUFS2	0.0471468	1558	21000	416	8288	20141	21000
RPP38	0.0472647	20773	21000	1560	8288	1449	21000
AC092118.2	0.0473204	110	21000	-1	8288	12240	21000
LMCD1	0.0473204	7615	21000	110	8288	17918	21000
TLCD1	0.0473204	16656	21000	-1	8288	110	21000
PTPN18	0.0473588	4090	21000	4364	8288	5267	21000
KCNQ2	0.0473588	5267	21000	3524	8288	3666	21000
SRP19	0.0473827	6291	21000	1562	8288	905	21000
CHRNE	0.0474417	1563	21000	1354	8288	14460	21000
CHMP3	0.0474417	9812	21000	501	8288	1563	21000
RAB8B	0.0475008	501	21000	1564	8288	20124	21000
PLA2G4B	0.0477445	111	21000	4058	8288	20422	21000
FOXA2	0.0477445	9535	21000	111	8288	14302	21000
PDK4	0.0477445	14969	21000	7951	8288	111	21000
DAXX	0.0479818	5290	21000	2839	8288	2428	21000
NXF1	0.0481532	14327	21000	1575	8288	239	21000
SPDEF	0.0481684	112	21000	2845	8288	8499	21000
TMEM159	0.0481684	2948	21000	-1	8288	112	21000
GLI1	0.0483319	620	21000	1578	8288	14967	21000
SGPP2	0.0483364	1824	21000	3053	8288	5303	21000
FBXL18	0.0483637	5304	21000	3810	8288	600	21000
REEP1	0.0483915	1579	21000	-1	8288	1490	21000
TNRC6B	0.0484732	5308	21000	3654	8288	1481	21000
AC106886.4	0.0485706	1582	21000	-1	8288	1333	21000
TFDP1	0.0485706	20383	21000	1442	8288	1582	21000
LYPD6	0.0485924	113	21000	-1	8288	15384	21000
POLD1	0.0485924	17371	21000	7533	8288	113	21000
POLR1G	0.0486901	9539	21000	1584	8288	291	21000
TNPO1	0.04875	13109	21000	1585	8288	450	21000
CHST7	0.0488026	3213	21000	5320	8288	4776	21000
BUB1	0.0488697	14116	21000	1587	8288	1378	21000
KIAA2012-AS1	0.0490163	114	21000	-1	8288	12263	21000
TRADD	0.0490163	8052	21000	1703	8288	114	21000
ZNF354B	0.0490163	18087	21000	114	8288	8530	21000
CBFB	0.0491335	3899	21000	5332	8288	4572	21000
FNBP1	0.0491697	192	21000	1592	8288	14301	21000
ST6GALNAC2	0.04929	13887	21000	937	8288	1594	21000
TTLL4	0.049355	5340	21000	300	8288	4549	21000
PC	0.0494105	3532	21000	4994	8288	5342	21000
CHAC1	0.0494402	20880	21000	5189	8288	115	21000
KIAA2012	0.0494402	115	21000	-1	8288	12262	21000
KRT8	0.0495309	902	21000	1598	8288	18322	21000
ESRP2	0.0495309	1598	21000	161	8288	16900	21000
AARS2	0.0495912	1599	21000	833	8288	13419	21000
NUP93	0.0496606	5351	21000	2428	8288	4072	21000
ZNF707	0.0497723	10395	21000	1602	8288	908	21000
AADACL2-AS1	0.049864	116	21000	-1	8288	13430	21000
KANSL3	0.049864	10295	21000	116	8288	16671	21000
NCLN	0.049864	19880	21000	-1	8288	116	21000
WT1	0.0499115	4703	21000	288	8288	5360	21000
PKD1	0.0500143	19941	21000	1606	8288	587	21000
AL645608.1	0.0500749	832	21000	-1	8288	1607	21000
BEGAIN	0.0502194	5371	21000	2967	8288	4878	21000
AL138885.3	0.0502878	117	21000	-1	8288	11277	21000
FGFBP1	0.0502878	3849	21000	117	8288	14898	21000
RAB30	0.0502878	12928	21000	6948	8288	117	21000
AATF	0.0503176	16396	21000	1611	8288	943	21000
LTB	0.0505567	3229	21000	5383	8288	372	21000
RAB30-DT	0.0507115	12930	21000	-1	8288	118	21000
HPX	0.0507115	7264	21000	118	8288	12605	21000
AL138885.2	0.0507115	118	21000	-1	8288	11273	21000
JMJD1C	0.0508658	17419	21000	1620	8288	1336	21000
PNOC	0.0508955	3860	21000	5395	8288	4275	21000
PTPN7	0.0510087	2567	21000	4324	8288	5399	21000
TET1	0.0510087	5291	21000	5399	8288	3248	21000
ETV7	0.0510371	5400	21000	3541	8288	4698	21000
RALBP1	0.0510491	19656	21000	1623	8288	440	21000
CABLES1	0.0511353	119	21000	6449	8288	19253	21000
AL032819.1	0.0511353	5305	21000	-1	8288	119	21000
ZC3HAV1L	0.0511715	1625	21000	-1	8288	1394	21000
IFT140	0.051179	5405	21000	2062	8288	1722	21000
COX7A2L	0.0512327	17689	21000	617	8288	1626	21000
TP53	0.0512327	1061	21000	1626	8288	17404	21000
TFAP2A	0.051378	1538	21000	4095	8288	5412	21000
HOXA1	0.0514167	1186	21000	1629	8288	12662	21000
PLK4	0.051478	15037	21000	586	8288	1630	21000
ATG4C	0.0515395	681	21000	1631	8288	6598	21000
LINC01513	0.0515589	120	21000	-1	8288	15238	21000
HLA-DOA	0.0515589	7547	21000	120	8288	17830	21000
PES1	0.0517239	10434	21000	641	8288	1634	21000
CLN3	0.0517491	5410	21000	2017	8288	5425	21000
MEF2A	0.0518471	1636	21000	1058	8288	12511	21000
TMF1	0.0518471	1287	21000	1636	8288	20224	21000
ZDHHC11	0.0519825	121	21000	-1	8288	10358	21000
IGFLR1	0.0519825	3150	21000	-1	8288	121	21000
OR6V1	0.0520932	4426	21000	2162	8288	5437	21000
MDH2	0.052341	14232	21000	178	8288	1644	21000
AC090921.1	0.0524061	122	21000	-1	8288	12068	21000
NUP214	0.0524061	16000	21000	122	8288	16462	21000
TNXB	0.0525833	5454	21000	5186	8288	5323	21000
THSD4	0.0526701	1833	21000	2823	8288	5457	21000
FBXL8	0.0528297	7437	21000	5312	8288	123	21000
STAMBPL1	0.0528297	123	21000	6245	8288	20665	21000
RENBP	0.052844	5463	21000	3319	8288	4965	21000
IRF7	0.0530238	1655	21000	7245	8288	1283	21000
DNM3	0.0530764	3981	21000	5471	8288	2297	21000
POLR3H	0.0531346	3691	21000	5473	8288	3475	21000
GYPC	0.0531484	1657	21000	750	8288	7761	21000
STXBP4	0.0532532	124	21000	3814	8288	11569	21000
OBI1	0.0532532	16240	21000	-1	8288	124	21000
HBE1	0.0532532	20502	21000	124	8288	17946	21000
EVC	0.0533356	8132	21000	1660	8288	716	21000
CLRN3	0.0533356	378	21000	-1	8288	1660	21000
BNIP3	0.0533679	5063	21000	5481	8288	2565	21000
EIF2AK1	0.0533972	2955	21000	350	8288	5482	21000
EPHA8	0.0535726	5488	21000	521	8288	2001	21000
B4GALT6	0.0536482	1665	21000	543	8288	19603	21000
ACTA2-AS1	0.0536766	125	21000	-1	8288	14010	21000
CCDC144NL-AS1	0.0536766	6913	21000	-1	8288	125	21000
GOLGA7	0.0536766	16714	21000	125	8288	4339	21000
GLTP	0.0537779	3566	21000	4851	8288	5495	21000
GCFC2	0.0538361	1668	21000	156	8288	14271	21000
GDI2	0.0538954	5499	21000	3765	8288	2494	21000
PSME4	0.0538989	1669	21000	1038	8288	7313	21000
ITGA4	0.0540872	1672	21000	234	8288	12785	21000
SNORA11B	0.0541001	126	21000	-1	8288	8015	21000
MT3	0.0541001	3291	21000	126	8288	17076	21000
AC079880.1	0.0541001	17937	21000	-1	8288	126	21000
PROKR2	0.0544649	1346	21000	1678	8288	19969	21000
HORMAD2-AS1	0.0545235	127	21000	-1	8288	12660	21000
PYGO1	0.0545235	5800	21000	127	8288	20397	21000
ANG	0.0545235	10850	21000	5612	8288	127	21000
ZNF20	0.054528	17077	21000	1679	8288	175	21000
KRT40	0.0546542	6810	21000	1245	8288	1681	21000
ST6GALNAC3	0.0547227	2232	21000	5527	8288	4717	21000
DAB2IP	0.0549468	8007	21000	128	8288	15871	21000
RPS4X	0.0549468	16771	21000	1949	8288	128	21000
ARSF	0.0549704	332	21000	1686	8288	18870	21000
SLC38A9	0.0549704	9323	21000	1272	8288	1686	21000
PRSS23	0.05505	2231	21000	5420	8288	5538	21000
PARVG	0.05505	5538	21000	3995	8288	3824	21000
HHAT	0.055259	5545	21000	5398	8288	2858	21000
NIP7	0.0552875	15916	21000	1691	8288	161	21000
GAD1	0.0552875	11676	21000	1157	8288	1691	21000
ADAMTS19	0.055351	10579	21000	1614	8288	1692	21000
AC137932.2	0.0553701	129	21000	-1	8288	13524	21000
RBL2	0.0553701	17824	21000	129	8288	20046	21000
UBA6-AS1	0.0553701	17938	21000	-1	8288	129	21000
OSBPL6	0.0554685	5552	21000	655	8288	4036	21000
PDIA4	0.0555884	4248	21000	3572	8288	5556	21000
BIN2	0.0557934	130	21000	2441	8288	19785	21000
ZNF830	0.0557934	11468	21000	3264	8288	130	21000
PHC2	0.0557934	20730	21000	130	8288	20790	21000
FGF22	0.0560398	2672	21000	5571	8288	4746	21000
LINC01331	0.0562166	131	21000	-1	8288	18602	21000
LAPTM4B	0.0562166	2206	21000	131	8288	11864	21000
DUSP2	0.0562166	17763	21000	5551	8288	131	21000
NPSR1	0.0563724	3042	21000	1688	8288	5582	21000
TRAF6	0.0566398	132	21000	6098	8288	16988	21000
SRPRB	0.0566398	4478	21000	7630	8288	132	21000
MAP3K6	0.0566398	6803	21000	132	8288	18398	21000
MECOM	0.0566758	5592	21000	4988	8288	2159	21000
GPC2	0.0567671	2603	21000	5595	8288	2469	21000
COL12A1	0.0570414	4785	21000	5604	8288	1128	21000
AL035588.1	0.0570629	133	21000	-1	8288	11373	21000
RALGPS2	0.0570629	9947	21000	-1	8288	133	21000
RAD52	0.0570629	10328	21000	133	8288	4090	21000
KCNQ1	0.057133	5607	21000	3408	8288	1426	21000
ATP5F1E	0.0571433	1720	21000	905	8288	19699	21000
TNFSF9	0.0572723	1722	21000	301	8288	9150	21000
HAUS1	0.0574662	14349	21000	192	8288	1725	21000
CCNG2	0.057486	5376	21000	134	8288	18729	21000
IRF2BP1	0.057486	15546	21000	-1	8288	134	21000
LINC01335	0.057486	134	21000	-1	8288	18095	21000
TTL	0.0577157	5626	21000	2070	8288	4958	21000
VAMP5	0.0578547	165	21000	1731	8288	10476	21000
PTPN13	0.0579091	11527	21000	135	8288	20305	21000
EEF1D	0.0579314	5399	21000	4997	8288	5633	21000
RBM3	0.0580495	777	21000	-1	8288	1734	21000
SREBF1	0.0581785	5206	21000	5641	8288	2221	21000
HELZ2	0.0581785	5641	21000	347	8288	4788	21000
NAGS	0.0582404	5643	21000	1154	8288	5128	21000
DPH2	0.0583096	19621	21000	1738	8288	1332	21000
EIF3K	0.0583321	14112	21000	7151	8288	136	21000
GAPDHP22	0.0583321	136	21000	-1	8288	14064	21000
TCAP	0.0583321	7975	21000	136	8288	5547	21000
DLGAP2	0.0583333	5646	21000	3065	8288	2928	21000
B3GALT4	0.0585505	5097	21000	2453	8288	5653	21000
MCTS2P	0.0585703	940	21000	-1	8288	1742	21000
KIF13B	0.0585816	5654	21000	2406	8288	2014	21000
MTHFD2	0.0586127	5655	21000	5645	8288	998	21000
H2AC21	0.0586355	1556	21000	1743	8288	15042	21000
DARS1	0.0586355	1743	21000	259	8288	6966	21000
FCMR	0.0587551	137	21000	-1	8288	14623	21000
OR5V1	0.0587551	3076	21000	137	8288	17470	21000
CYB5R1	0.0587551	12496	21000	5328	8288	137	21000
CYP11B2	0.0587661	781	21000	1745	8288	15859	21000
GALNT16	0.0588306	1835	21000	3028	8288	5662	21000
RORA	0.0588306	5662	21000	4103	8288	2383	21000
TKTL1	0.0588617	4943	21000	5663	8288	5084	21000
DTX1	0.0588617	5663	21000	2465	8288	4568	21000
MPIG6B	0.0589553	5666	21000	3007	8288	3348	21000
PARP1	0.0590178	5668	21000	3625	8288	3137	21000
NFIC	0.059049	5669	21000	1740	8288	2112	21000
FOSL2	0.0590802	5670	21000	2224	8288	2546	21000
AC008945.2	0.0591588	1751	21000	-1	8288	1208	21000
AC103982.1	0.059178	138	21000	-1	8288	13879	21000
SMC6	0.059178	10355	21000	138	8288	7437	21000
AL138921.1	0.059178	18931	21000	-1	8288	138	21000
TK2	0.0592367	5071	21000	4958	8288	5675	21000
CA7	0.0593306	1987	21000	4274	8288	5678	21000
CCND1	0.0593306	5678	21000	2451	8288	2620	21000
TTLL8	0.0594869	19549	21000	650	8288	1756	21000
PER2	0.0594875	5683	21000	4312	8288	4969	21000
RHOBTB1	0.0595503	5685	21000	673	8288	4055	21000
SFTPA2	0.0596009	17153	21000	139	8288	8536	21000
LRRC46	0.0596009	18417	21000	-1	8288	139	21000
SND1	0.059865	5695	21000	5265	8288	641	21000
CLDN4	0.0600237	140	21000	2571	8288	14173	21000
HTR1E	0.0600237	11054	21000	140	8288	11290	21000
CHUK	0.0600237	18930	21000	6383	8288	140	21000
ABCB10	0.0601458	157	21000	1766	8288	13418	21000
TCN2	0.0603441	10433	21000	1769	8288	1542	21000
MIR375	0.0604466	8099	21000	-1	8288	141	21000
RPL18A	0.0604466	6155	21000	141	8288	10135	21000
VARS1	0.0604661	5714	21000	1787	8288	3674	21000
FNIP2	0.0605427	1772	21000	1373	8288	14261	21000
KDM2A	0.0605932	3450	21000	3383	8288	5718	21000
EPB41	0.0605932	5718	21000	4123	8288	1846	21000
CYB5B	0.060609	10593	21000	672	8288	1773	21000
CSTF2	0.060625	3553	21000	4482	8288	5719	21000
RNF130	0.0608478	2848	21000	1817	8288	5726	21000
ESPL1	0.0608478	5726	21000	812	8288	5613	21000
KRT82	0.0608693	8499	21000	142	8288	11883	21000
AC097468.1	0.0608693	8100	21000	-1	8288	142	21000
ARHGEF16	0.0608797	5727	21000	2452	8288	3630	21000
MRPL9	0.0610393	2990	21000	5732	8288	1706	21000
TBC1D10C	0.0610739	1453	21000	1780	8288	20952	21000
FANCB	0.0611404	11007	21000	644	8288	1781	21000
PRSS21	0.0611671	4801	21000	2068	8288	5736	21000
SLCO3A1	0.0611991	5737	21000	5365	8288	4666	21000
NIPA1	0.0612631	5074	21000	5739	8288	255	21000
AC145146.1	0.0612921	143	21000	-1	8288	13934	21000
STX5	0.0612921	18272	21000	143	8288	11579	21000
ABAT	0.0613402	1613	21000	1784	8288	7604	21000
SRP9	0.0614736	250	21000	1786	8288	8381	21000
SCARF1	0.0616072	7463	21000	1788	8288	442	21000
RIN2	0.061674	1770	21000	1789	8288	19981	21000
ELF3-AS1	0.0617148	144	21000	-1	8288	14748	21000
SLC15A3	0.0617148	8706	21000	144	8288	9216	21000
CIP2A	0.0617148	8917	21000	-1	8288	144	21000
TXK	0.0617408	205	21000	1790	8288	20456	21000
MXD4	0.0617768	5755	21000	4338	8288	4153	21000
VIM	0.0621374	4011	21000	145	8288	8752	21000
C1orf127	0.0621374	20734	21000	-1	8288	145	21000
PIK3CD	0.0621964	5768	21000	4367	8288	1395	21000
MOSPD2	0.0622097	11006	21000	923	8288	1797	21000
KCNB2	0.0622097	1797	21000	436	8288	11777	21000
RBP1	0.0622934	4452	21000	1356	8288	5771	21000
LIN9	0.0623906	5774	21000	3271	8288	2611	21000
HCCS	0.0625457	1392	21000	1802	8288	18422	21000
AC012306.3	0.06256	146	21000	-1	8288	19357	21000
RANBP1	0.0627478	4513	21000	5785	8288	371	21000
DNMT3B	0.0628151	1806	21000	1183	8288	15990	21000
NUP50	0.0628151	16750	21000	297	8288	1806	21000
ZNF597	0.0628825	13347	21000	1651	8288	1807	21000
C15orf39	0.0629826	19665	21000	-1	8288	147	21000
AC090617.4	0.0629826	147	21000	-1	8288	12055	21000
ITGB1	0.0630737	4909	21000	4150	8288	5795	21000
ELOVL4	0.0631525	6779	21000	850	8288	1811	21000
MARCKS	0.0632201	12452	21000	295	8288	1812	21000
EGFR	0.0633025	5125	21000	3150	8288	5802	21000
ZNF774	0.0634051	148	21000	2878	8288	11078	21000
AC004951.4	0.0634051	16665	21000	-1	8288	148	21000
BBS12	0.0634908	16327	21000	1388	8288	1816	21000
PAX5	0.0635647	5729	21000	5810	8288	4651	21000
CCND2	0.0636961	5814	21000	2174	8288	1677	21000
PIP4P1	0.0637621	18707	21000	1820	8288	1142	21000
LDC1P	0.0638276	149	21000	-1	8288	11890	21000
XRCC5	0.0638276	18473	21000	149	8288	9910	21000
CITED2	0.06383	16273	21000	1821	8288	1008	21000
BRF1	0.0638979	9631	21000	1320	8288	1822	21000
PCCB	0.0639659	1340	21000	1823	8288	20940	21000
FIS1	0.0640252	5426	21000	5824	8288	5176	21000
KCNK17	0.0640912	5244	21000	5826	8288	4082	21000
RXFP4	0.06417	294	21000	1826	8288	9417	21000
ARHGAP39	0.0641902	3371	21000	989	8288	5829	21000
USP6	0.0641902	376	21000	5829	8288	5800	21000
MECR	0.0642381	13612	21000	1827	8288	198	21000
AC015845.2	0.0642501	150	21000	-1	8288	19386	21000
AC017116.2	0.0642501	16664	21000	-1	8288	150	21000
P4HA2	0.0642563	3895	21000	4409	8288	5831	21000
SLC38A3	0.0644217	5836	21000	2134	8288	5785	21000
GTF2A1	0.0645108	16157	21000	1831	8288	218	21000
LRIG1	0.0645211	5839	21000	3036	8288	4638	21000
KRT76	0.0646725	7217	21000	151	8288	11879	21000
OPRD1	0.0646725	9626	21000	5068	8288	151	21000
SLC17A6	0.0646725	151	21000	2864	8288	8260	21000
APBA2	0.064687	2199	21000	724	8288	5844	21000
B4GALNT1	0.0648531	5849	21000	2947	8288	3242	21000
EEF2K	0.0649197	5199	21000	4858	8288	5851	21000
AC115618.1	0.0649209	776	21000	-1	8288	1837	21000
CA9	0.0649894	1838	21000	1090	8288	19250	21000
CXCR5	0.0649894	6054	21000	1838	8288	717	21000
TAF1D	0.0650949	17322	21000	152	8288	5567	21000
MUC20	0.0650949	152	21000	6297	8288	17393	21000
AC015910.1	0.0650949	20617	21000	-1	8288	152	21000
MLYCD	0.0651196	5857	21000	3418	8288	3720	21000
CD79B	0.0651265	1840	21000	314	8288	14345	21000
MPDU1	0.0651529	4616	21000	4022	8288	5858	21000
LTBP4	0.0652864	5414	21000	5300	8288	5862	21000
SCN11A	0.0654009	12838	21000	334	8288	1844	21000
OIP5	0.0654009	15043	21000	1844	8288	231	21000
WNT3	0.0654536	5190	21000	5867	8288	5258	21000
AC104667.2	0.0655172	153	21000	-1	8288	13836	21000
ZNF556	0.0655172	13514	21000	153	8288	8997	21000
LINC02504	0.0655172	16524	21000	-1	8288	153	21000
LFNG	0.0655384	1846	21000	813	8288	6562	21000
IRAK3	0.0655384	1462	21000	1846	8288	9105	21000
NCOR2	0.0659232	5881	21000	3212	8288	1024	21000
SNORA62	0.0659395	154	21000	-1	8288	7981	21000
GJB5	0.0659395	8226	21000	154	8288	11646	21000
POLR2J4	0.0659395	16666	21000	-1	8288	154	21000
SLC2A5	0.0660241	1673	21000	2919	8288	5884	21000
IGF2	0.0660241	5884	21000	3070	8288	1405	21000
ZNF385A	0.0661589	3609	21000	5888	8288	1312	21000
COPS4	0.0663617	15723	21000	3193	8288	155	21000
ELAC2	0.0663617	18699	21000	155	8288	17814	21000
RAB17	0.0663617	155	21000	3340	8288	20018	21000
SERPINA1	0.0663659	12705	21000	1858	8288	1072	21000
LRRFIP1	0.0663951	5895	21000	3847	8288	4662	21000
EP300	0.0664965	5898	21000	4615	8288	2677	21000
MRPL10	0.0665043	18519	21000	1860	8288	181	21000
SH3PXD2A	0.0665303	5632	21000	5899	8288	3417	21000
CD276	0.0667815	1016	21000	1864	8288	18708	21000
TIGAR	0.0667839	156	21000	8021	8288	16443	21000
GPN1	0.0667839	19758	21000	-1	8288	156	21000
SALL1	0.066971	4185	21000	5691	8288	5912	21000
STRADA	0.067005	2574	21000	1308	8288	5913	21000
AKR1B15	0.0670592	1814	21000	1868	8288	19099	21000
CLDN15	0.067107	627	21000	5916	8288	5531	21000
ITGB2	0.067107	4812	21000	998	8288	5916	21000
SFRP2	0.0672061	4502	21000	157	8288	8528	21000
ADSS2	0.0672061	12807	21000	6937	8288	157	21000
COL13A1	0.0672773	3324	21000	3377	8288	5921	21000
MGAT5	0.0673455	5161	21000	5923	8288	2723	21000
KLHL21	0.0674137	3466	21000	1346	8288	5925	21000
GEMIN8	0.0676282	14834	21000	4673	8288	158	21000
PLCH2	0.0676282	9766	21000	158	8288	5942	21000
TPRN	0.0676282	158	21000	2928	8288	16944	21000
SEMA6B	0.0676529	3745	21000	5932	8288	4155	21000
MNDA	0.067686	1877	21000	1288	8288	18520	21000
UVRAG	0.0677558	14695	21000	344	8288	1878	21000
MRPL34	0.0678584	4639	21000	5938	8288	4365	21000
ASF1A	0.0678584	5938	21000	4349	8288	4223	21000
ZBTB16	0.0678926	4674	21000	488	8288	5939	21000
CRAT	0.0680354	1882	21000	364	8288	14467	21000
ASTE1	0.0680503	20415	21000	-1	8288	159	21000
BPI	0.0680503	20087	21000	159	8288	19169	21000
HMGN2	0.0680503	159	21000	-1	8288	12685	21000
SPSB1	0.0680986	4911	21000	5844	8288	5945	21000
ASIC3	0.0682361	5659	21000	1670	8288	5949	21000
PYCR1	0.0683156	347	21000	1886	8288	20394	21000
P2RX1	0.0683156	1886	21000	1258	8288	16555	21000
MRPS21	0.0683394	5747	21000	5952	8288	1726	21000
AC116345.1	0.0683857	1887	21000	-1	8288	1749	21000
CREBBP	0.0683857	11851	21000	1406	8288	1887	21000
NLRC5	0.0684427	3114	21000	5676	8288	5955	21000
NIPAL3	0.0684724	12606	21000	3504	8288	160	21000
AC022098.2	0.068526	1836	21000	-1	8288	1889	21000
MYH14	0.0687881	5440	21000	2778	8288	5965	21000
TIAM2	0.0688573	1656	21000	5946	8288	5967	21000
AL691482.3	0.0688944	161	21000	-1	8288	10691	21000
CSRP2	0.0689478	1062	21000	1895	8288	17750	21000
MELTF	0.0689958	5971	21000	5036	8288	4968	21000
FHAD1	0.0692297	1624	21000	-1	8288	1899	21000
AC078850.1	0.0693163	162	21000	-1	8288	13467	21000
ZNF446	0.0693163	13225	21000	7876	8288	162	21000
AC078881.1	0.0694414	1902	21000	-1	8288	759	21000
UPP1	0.0694474	5924	21000	875	8288	5984	21000
AC021491.4	0.0697382	163	21000	-1	8288	13288	21000
TTC36	0.0697382	5741	21000	-1	8288	163	21000
FABP5	0.0697382	9743	21000	163	8288	14777	21000
IL4I1	0.0699708	4979	21000	3862	8288	5999	21000
RPTOR	0.0700759	6002	21000	1115	8288	2456	21000
ADAM19	0.0701459	3201	21000	6004	8288	5420	21000
OR9Q1	0.0701459	6004	21000	1076	8288	2682	21000
PRF1	0.0701601	5835	21000	164	8288	20322	21000
MGAT4C	0.0701601	14070	21000	4980	8288	164	21000
ITGB5	0.0703625	1915	21000	1719	8288	12760	21000
TSEN54	0.0705673	6016	21000	2866	8288	3793	21000
NR1D1	0.070582	4770	21000	6191	8288	165	21000
CHST1	0.070582	9738	21000	165	8288	10768	21000
SPATA13	0.0706377	6018	21000	2048	8288	4617	21000
PLA1A	0.0708491	6024	21000	1941	8288	1724	21000
MAGI1	0.0708844	3397	21000	6025	8288	5655	21000
RNF122	0.0710038	166	21000	-1	8288	20101	21000
AC012313.7	0.0710038	13224	21000	-1	8288	166	21000
ZNF775	0.0710038	18824	21000	166	8288	7261	21000
NAPSA	0.0710749	6839	21000	1063	8288	1925	21000
TRIM17	0.0711317	3571	21000	2138	8288	6032	21000
ZNF547	0.0712892	1928	21000	1314	8288	10809	21000
AC069234.1	0.0714255	167	21000	-1	8288	13651	21000
SOD3	0.0714255	4079	21000	167	8288	8160	21000
TRAPPC12-AS1	0.0714255	5456	21000	-1	8288	167	21000
CTNNB1	0.0715215	6043	21000	2006	8288	1517	21000
CREB3L1	0.0715755	8652	21000	299	8288	1932	21000
RAI1	0.0716992	4013	21000	1622	8288	6048	21000
SLC22A18	0.0717347	5105	21000	6049	8288	2804	21000
GLYATL1	0.0717703	5202	21000	6050	8288	2559	21000
AC026461.1	0.0718473	17238	21000	-1	8288	168	21000
AL445209.1	0.0718473	168	21000	-1	8288	20654	21000
SLC12A1	0.0718473	9172	21000	168	8288	7504	21000
SLC16A3	0.0719484	4659	21000	2988	8288	6055	21000
LIMK2	0.0720553	2460	21000	6058	8288	2208	21000
ZNF583	0.0721496	13090	21000	1677	8288	1940	21000
TRMT1	0.0722689	169	21000	3485	8288	20139	21000
NEK11	0.0722689	20416	21000	-1	8288	169	21000
CRH	0.0722935	11466	21000	1942	8288	1082	21000
S100P	0.0723769	6067	21000	2148	8288	4846	21000
COL16A1	0.0724485	4628	21000	5322	8288	6069	21000
RPS6KA3	0.0725096	1945	21000	612	8288	9471	21000
SSU72	0.0725918	6073	21000	4106	8288	3016	21000
IZUMO1	0.0726906	170	21000	2152	8288	11795	21000
TRPM7	0.0726906	13227	21000	170	8288	7133	21000
MT1X	0.0726906	17240	21000	6511	8288	170	21000
SLC5A10	0.0726994	5062	21000	6076	8288	4087	21000
KCNK15	0.0730149	10230	21000	1952	8288	936	21000
METTL3	0.0730872	1953	21000	258	8288	6207	21000
SHANK3	0.0730949	3930	21000	4509	8288	6087	21000
LINC02511	0.0731122	14797	21000	-1	8288	171	21000
AC080128.2	0.0731122	171	21000	-1	8288	13572	21000
PHF19	0.0731595	1954	21000	792	8288	20796	21000
TRIP6	0.073167	4196	21000	320	8288	6089	21000
KITLG	0.0733043	1956	21000	759	8288	12271	21000
CTSD	0.0733043	17528	21000	1956	8288	1838	21000
BACE1	0.0733474	6094	21000	5955	8288	1778	21000
LIPE	0.073528	6099	21000	4540	8288	2779	21000
LINC02292	0.0735337	17801	21000	-1	8288	172	21000
NDUFA1	0.0735337	3818	21000	172	8288	20143	21000
MIR3677	0.0735337	172	21000	-1	8288	15720	21000
VPS25	0.0736669	16364	21000	1961	8288	306	21000
AIFM1	0.0736728	2318	21000	4554	8288	6103	21000
ADCY7	0.073854	3321	21000	6108	8288	4583	21000
WNT4	0.0738849	9410	21000	1964	8288	1262	21000
CSPG4	0.0739265	6110	21000	189	8288	4912	21000
BRSK1	0.0739553	8006	21000	173	8288	18300	21000
ERI2	0.0739553	12507	21000	-1	8288	173	21000
GALNT9	0.0739628	6111	21000	2806	8288	5747	21000
ZBTB7A	0.0740718	6114	21000	4787	8288	3611	21000
KRT3	0.0741031	9110	21000	447	8288	1967	21000
ARHGAP40	0.0741759	1968	21000	386	8288	18834	21000
DTNBP1	0.0742172	6118	21000	4776	8288	2523	21000
CPT1C	0.0742536	6119	21000	4809	8288	1658	21000
NUMA1	0.07429	6120	21000	3429	8288	715	21000
QSOX1	0.0743264	6121	21000	4537	8288	1783	21000
CD9	0.0743629	2787	21000	3876	8288	6122	21000
GPR143	0.0743767	11242	21000	174	8288	4358	21000
SLC25A33	0.0743767	19658	21000	-1	8288	174	21000
WTIP	0.0745452	2866	21000	2025	8288	6127	21000
AK8	0.0747982	18670	21000	175	8288	6707	21000
ABT1	0.0747982	175	21000	-1	8288	13387	21000
PERM1	0.0750573	6141	21000	4228	8288	1671	21000
PPP1CA	0.075204	5326	21000	1210	8288	6145	21000
PERCC1	0.0752196	176	21000	-1	8288	20849	21000
PPME1	0.0752196	17168	21000	176	8288	5287	21000
DNM1L	0.0752196	20422	21000	2300	8288	176	21000
CTRB1	0.0752721	412	21000	1983	8288	16236	21000
PLAAT2	0.0752721	1983	21000	1275	8288	20492	21000
E2F8	0.0752775	6147	21000	6021	8288	5682	21000
CTRB2	0.0753455	7838	21000	1220	8288	1984	21000
CD8A	0.0753877	6150	21000	5158	8288	5508	21000
STEAP3	0.0753877	3940	21000	6150	8288	3356	21000
ALPI	0.0754189	9690	21000	376	8288	1985	21000
TLX2	0.0754981	5563	21000	6153	8288	5268	21000
NTF3	0.0755717	2092	21000	2126	8288	6155	21000
EXT2	0.0756085	6156	21000	3119	8288	4423	21000
CEP104	0.0756392	1988	21000	-1	8288	1198	21000
VWCE	0.0756409	177	21000	-1	8288	8880	21000
GNAO1	0.0756409	6130	21000	177	8288	6751	21000
ACO2	0.0756409	12764	21000	6442	8288	177	21000
OSTM1	0.0756454	3306	21000	6157	8288	702	21000
SLC2A9	0.0756822	6158	21000	4078	8288	5336	21000
TRPM8	0.0756822	2300	21000	5450	8288	6158	21000
WIPF3	0.0756822	4221	21000	6158	8288	6144	21000
WRAP53	0.0760071	1060	21000	1993	8288	9550	21000
AC020907.6	0.0760622	178	21000	-1	8288	19463	21000
GSDMA	0.0760622	20367	21000	-1	8288	178	21000
OR6P1	0.0760808	1878	21000	1994	8288	17473	21000
GDNF	0.0761995	6172	21000	5859	8288	5353	21000
RIMKLB	0.0764835	179	21000	2076	8288	20080	21000
AC127496.4	0.0764835	16657	21000	-1	8288	179	21000
FLT4	0.0765333	6181	21000	3349	8288	6017	21000
TIMM44	0.0766448	2658	21000	6184	8288	5389	21000
FLCN	0.0766714	1478	21000	2002	8288	18603	21000
FOXH1	0.0766819	1644	21000	6185	8288	2783	21000
VAMP2	0.0767453	1124	21000	2003	8288	6932	21000
ERCC4	0.0767563	5457	21000	6187	8288	3014	21000
HSPB1	0.0768193	245	21000	2004	8288	12427	21000
PTH2	0.0769048	13463	21000	180	8288	5017	21000
EEF1E1-BLOC1S5	0.0769048	14313	21000	-1	8288	180	21000
FXYD3	0.0769048	180	21000	6990	8288	14201	21000
MRPS14	0.0770415	12244	21000	2007	8288	625	21000
SLA	0.0770544	6195	21000	2815	8288	1941	21000
SKI	0.0772038	3275	21000	4248	8288	6199	21000
IQCE	0.0772038	6199	21000	413	8288	5591	21000
MGST2	0.0772411	6200	21000	2106	8288	1663	21000
CENPW	0.077326	15615	21000	181	8288	14383	21000
SPATA16	0.077326	181	21000	-1	8288	8475	21000
AL670729.3	0.0774126	2012	21000	-1	8288	228	21000
AC055811.2	0.0777471	3768	21000	-1	8288	182	21000
ARL9	0.0777471	182	21000	-1	8288	19764	21000
NEURL1	0.0777655	6214	21000	5725	8288	5874	21000
CRHBP	0.0777844	2017	21000	1186	8288	14474	21000
PANK1	0.0778589	18270	21000	2018	8288	538	21000
CTU1	0.0780079	14515	21000	2020	8288	196	21000
ZNF563	0.0781038	6223	21000	2490	8288	5202	21000
EEF1E1	0.0781682	13511	21000	4694	8288	183	21000
AL009179.2	0.0781682	183	21000	-1	8288	4475	21000
COX18	0.0781682	5816	21000	183	8288	14599	21000
PPFIA4	0.0781791	5867	21000	475	8288	6225	21000
LPIN1	0.0782317	8941	21000	1098	8288	2023	21000
TTYH1	0.0783811	2025	21000	1533	8288	20937	21000
NADK	0.0784431	4119	21000	1097	8288	6232	21000
ST3GAL2	0.0785564	5919	21000	6235	8288	5572	21000
AC119676.1	0.0785893	184	21000	-1	8288	13064	21000
IDH3G	0.0785893	10028	21000	184	8288	12416	21000
PPP6R2	0.0785893	19853	21000	-1	8288	184	21000
PLAGL1	0.078632	6230	21000	6237	8288	3603	21000
ADAM11	0.0789049	16365	21000	2032	8288	1212	21000
AL355499.1	0.0790103	13510	21000	-1	8288	185	21000
CCDC148	0.0790103	185	21000	-1	8288	18715	21000
TRIM56	0.0790487	6232	21000	4933	8288	6248	21000
RXRB	0.0792006	6252	21000	6066	8288	2198	21000
HRK	0.079205	10467	21000	1529	8288	2036	21000
ALX3	0.0793552	2038	21000	-1	8288	1397	21000
PEX11B	0.0794313	6859	21000	186	8288	20782	21000
SH3BP5	0.0794313	18709	21000	3522	8288	186	21000
PRDM16	0.0795812	5553	21000	6262	8288	3726	21000
ZNF248	0.079656	2042	21000	2011	8288	11526	21000
MYF5	0.079656	270	21000	2042	8288	17492	21000
THRB	0.0796575	2703	21000	5348	8288	6264	21000
LPL	0.0798066	2044	21000	392	8288	17810	21000
AC007365.1	0.0798523	187	21000	-1	8288	12907	21000
JUND	0.0798523	16819	21000	4391	8288	187	21000
PRC1	0.0798523	18471	21000	187	8288	20318	21000
RBBP5	0.0800778	3732	21000	2631	8288	6275	21000
SEC24D	0.0802732	12475	21000	188	8288	8257	21000
PRR5L	0.0802732	188	21000	-1	8288	19933	21000
HTR1B	0.0803348	2051	21000	1381	8288	12396	21000
HOXC4	0.0804612	6285	21000	2182	8288	1751	21000
SPTLC2	0.080486	13411	21000	2053	8288	206	21000
KCNK9	0.0805765	6288	21000	5462	8288	5764	21000
PARD3	0.0806374	2055	21000	1876	8288	16538	21000
LRPPRC	0.0806374	13675	21000	2055	8288	1929	21000
AC092115.1	0.0806941	189	21000	-1	8288	12246	21000
RHBDF2	0.0806941	19440	21000	-1	8288	189	21000
SPTBN2	0.0807888	1932	21000	2057	8288	8185	21000
PRR5	0.0808458	3104	21000	6059	8288	6295	21000
PXN	0.0808646	1008	21000	2058	8288	20414	21000
NME2	0.0809404	2059	21000	324	8288	16883	21000
ST8SIA6	0.081	2223	21000	6299	8288	4126	21000
CTDNEP1	0.0810922	10718	21000	1048	8288	2061	21000
AC083973.1	0.0811149	190	21000	-1	8288	13500	21000
PSMC5	0.0811149	5192	21000	190	8288	9064	21000
AC007040.3	0.0811149	6692	21000	-1	8288	190	21000
RBFOX1	0.0811544	4249	21000	3155	8288	6303	21000
WBP1	0.081244	2063	21000	-1	8288	458	21000
SMPD3	0.0812703	6306	21000	6148	8288	3879	21000
ABR	0.0813476	3902	21000	6308	8288	3439	21000
BHMT2	0.081396	1721	21000	2065	8288	17791	21000
AC092198.1	0.0815357	19598	21000	-1	8288	191	21000
FTSJ1	0.0815357	3844	21000	191	8288	14239	21000
PAQR7	0.08158	6314	21000	3536	8288	4895	21000
SCMH1	0.0817004	2069	21000	202	8288	9337	21000
GDF6	0.0818904	3362	21000	2474	8288	6322	21000
ZDHHC7	0.0819564	8765	21000	5345	8288	192	21000
SLIT3	0.0822016	6265	21000	6330	8288	2141	21000
RALGDS	0.0823185	4116	21000	473	8288	6333	21000
RAP2C	0.0823185	6333	21000	5742	8288	4371	21000
RPL10P19	0.0823771	193	21000	-1	8288	9307	21000
AC093627.22	0.0823771	19584	21000	-1	8288	193	21000
NR1H3	0.0823872	1257	21000	2078	8288	16627	21000
HLA-DPB1	0.0825402	812	21000	2080	8288	12704	21000
BDKRB2	0.0825917	6340	21000	3542	8288	2790	21000
PDGFA	0.0826308	4337	21000	2672	8288	6341	21000
PLEKHG4	0.082709	4921	21000	6343	8288	4639	21000
KBTBD6	0.0827978	17636	21000	2384	8288	194	21000
RNASE6	0.0829439	6349	21000	5972	8288	500	21000
CYRIB	0.0830615	2356	21000	6352	8288	3681	21000
MAL	0.08314	4040	21000	3170	8288	6354	21000
VPS13B-DT	0.0832184	195	21000	-1	8288	8776	21000
CHKB	0.0832184	11797	21000	195	8288	5504	21000
AL354696.2	0.0832184	17635	21000	-1	8288	195	21000
ADD1	0.0833839	10936	21000	275	8288	2091	21000
DUSP14	0.083415	4519	21000	6361	8288	323	21000
ASPG	0.0834544	6362	21000	2646	8288	5596	21000
RACK1	0.0835377	8932	21000	1257	8288	2093	21000
UBE2T	0.0835377	15910	21000	2093	8288	1214	21000
GJD3	0.0835725	6035	21000	827	8288	6365	21000
KCTD13	0.0836147	18230	21000	2094	8288	1776	21000
AL161668.3	0.083639	196	21000	-1	8288	18984	21000
NDUFA4	0.083639	9879	21000	196	8288	4695	21000
AL355306.2	0.0836917	1675	21000	-1	8288	2095	21000
AP3B1	0.0837687	20565	21000	1883	8288	2096	21000
SNAP47	0.0837696	6113	21000	2555	8288	6370	21000
EHD4	0.0838485	6272	21000	6372	8288	4438	21000
POLR2F	0.0838879	6373	21000	3790	8288	5811	21000
TFAP2E	0.0839274	4446	21000	3539	8288	6374	21000
DSC1	0.0840596	197	21000	2400	8288	15910	21000
CNTN5	0.0840596	8498	21000	197	8288	14163	21000
AL031985.4	0.0840596	15301	21000	-1	8288	197	21000
PPP2R2D	0.0842316	17646	21000	2102	8288	865	21000
TNR	0.0842438	6382	21000	3791	8288	5642	21000
KCNIP1	0.0842834	6383	21000	4606	8288	2665	21000
AC138647.2	0.0843088	2103	21000	-1	8288	1794	21000
KRTAP2-4	0.0843861	2104	21000	352	8288	11861	21000
KRT10	0.0844419	6326	21000	6387	8288	5573	21000
FBP1	0.0844801	198	21000	4176	8288	14676	21000
DCAF17	0.0844801	13799	21000	198	8288	16298	21000
BAIAP2	0.0847596	6395	21000	2074	8288	3392	21000
IL2RG	0.0847731	2109	21000	519	8288	12383	21000
PRKCB	0.0848391	2127	21000	2444	8288	6397	21000
SNAPC2	0.0848505	1971	21000	2110	8288	7780	21000
SLC39A2	0.0849006	199	21000	3665	8288	8621	21000
SLC50A1	0.0849006	4894	21000	199	8288	8902	21000
AC024267.6	0.0849006	14627	21000	-1	8288	199	21000
NCOA2	0.0849187	3904	21000	6399	8288	4285	21000
ACOT7	0.0849187	4350	21000	966	8288	6399	21000
MT2A	0.0849281	452	21000	2111	8288	16984	21000
ZIC2	0.0850382	5375	21000	6402	8288	364	21000
KCNIP4	0.0850382	6402	21000	5748	8288	6258	21000
BCAR1	0.085078	2425	21000	2580	8288	6403	21000
AGK	0.0851608	12357	21000	2000	8288	2114	21000
ABCA7	0.0851608	10506	21000	2114	8288	402	21000
NEDD4L	0.0851976	232	21000	6406	8288	4564	21000
LIN28A	0.0852375	5207	21000	6407	8288	3555	21000
GFI1	0.0853174	1712	21000	2832	8288	6409	21000
MAPRE3-AS1	0.085321	200	21000	-1	8288	12446	21000
STXBP2	0.085321	12840	21000	200	8288	11591	21000
CASR	0.0855172	6414	21000	2521	8288	4043	21000
GPR20	0.0856372	6417	21000	3666	8288	2647	21000
CASP7	0.0857414	17078	21000	201	8288	18843	21000
C17orf75	0.0857414	13742	21000	-1	8288	201	21000
H1-1	0.0857414	201	21000	4639	8288	15035	21000
SHANK2	0.0857974	6421	21000	4932	8288	1914	21000
BMP4	0.0859578	3567	21000	4708	8288	6425	21000
RAB11FIP5	0.0859578	6425	21000	4913	8288	1961	21000
RSAD1	0.0861617	12217	21000	-1	8288	202	21000
PTPRM	0.0862793	4252	21000	1574	8288	6433	21000
TMEM45A	0.086582	203	21000	-1	8288	20170	21000
ZFP69B	0.086582	15300	21000	6365	8288	203	21000
IL17B	0.0866015	6441	21000	3125	8288	4434	21000
SLC4A9	0.08672	10150	21000	843	8288	2134	21000
TTLL1	0.0867629	3401	21000	6445	8288	6272	21000
OLA1	0.0867983	6872	21000	1797	8288	2135	21000
GSPT1	0.0868766	13745	21000	1853	8288	2136	21000
USP42	0.0868766	19297	21000	2136	8288	907	21000
LOXL2	0.086965	6450	21000	922	8288	2564	21000
MIR4761	0.0870023	204	21000	-1	8288	15522	21000
AC005899.4	0.0870023	13743	21000	-1	8288	204	21000
DLC1	0.0870459	6149	21000	4582	8288	6452	21000
IGFBP3	0.0870459	6452	21000	3293	8288	4849	21000
NUP62	0.0870864	5174	21000	6453	8288	4503	21000
TENT4A	0.0870864	6453	21000	6312	8288	5488	21000
AL355306.1	0.0871903	1676	21000	-1	8288	2140	21000
SPON2	0.0873295	2624	21000	3882	8288	6459	21000
OXT	0.0874918	6463	21000	2050	8288	4710	21000
ITGB3BP	0.0875044	2144	21000	869	8288	12765	21000
RAN	0.0875044	14952	21000	550	8288	2144	21000
PSD3	0.0875324	6464	21000	2871	8288	1435	21000
ERBB3	0.0876617	928	21000	2146	8288	18579	21000
SYCP2	0.0876617	2146	21000	1466	8288	20718	21000
SLC44A4	0.087695	2054	21000	5522	8288	6468	21000
CDX2	0.0877357	2963	21000	1850	8288	6469	21000
ATP10A	0.0877764	5822	21000	6470	8288	2035	21000
CRYGC	0.0878427	206	21000	-1	8288	14489	21000
P2RX5	0.0878427	4054	21000	206	8288	16513	21000
PRKG2	0.0878578	6472	21000	2040	8288	3047	21000
LTA	0.0878979	1926	21000	2149	8288	15454	21000
PDGFRA	0.0879392	3549	21000	2740	8288	6474	21000
KCND3	0.0880207	4292	21000	3520	8288	6476	21000
MRPS7	0.0881023	6478	21000	2209	8288	4612	21000
CA5A	0.0881343	2152	21000	1960	8288	19248	21000
ZNF311	0.0881839	5513	21000	1781	8288	6480	21000
KCNMA1	0.0882248	4312	21000	1129	8288	6481	21000
SYTL1	0.0882248	1495	21000	6481	8288	3134	21000
FER1L4	0.0882628	207	21000	-1	8288	14830	21000
FLOT2	0.0882628	14626	21000	6762	8288	207	21000
CKAP5	0.0882628	18418	21000	207	8288	14419	21000
AGAP1	0.0884291	5081	21000	6486	8288	2598	21000
TBX21	0.0885291	1997	21000	2157	8288	11039	21000
BAD	0.0886081	17667	21000	2158	8288	210	21000
DNMBP-AS1	0.0886829	208	21000	-1	8288	16040	21000
MAP2K4	0.0886829	14790	21000	4384	8288	208	21000
IGFALS	0.0888797	1270	21000	6497	8288	5378	21000
ESR2	0.0889618	5455	21000	6499	8288	6490	21000
PHKG1	0.089103	209	21000	2318	8288	20726	21000
AC005410.1	0.089103	14789	21000	-1	8288	209	21000
OR4S1	0.089103	17136	21000	209	8288	17723	21000
MRPL44	0.0891624	1566	21000	2165	8288	17912	21000
DLX1	0.0891672	2084	21000	6504	8288	5854	21000
LIAS	0.0892495	5315	21000	6506	8288	3002	21000
LEP	0.0892907	5155	21000	6507	8288	5422	21000
MUC20-OT1	0.089321	1702	21000	-1	8288	2167	21000
ATM	0.089373	3044	21000	2590	8288	6509	21000
PDP1	0.089523	9978	21000	210	8288	20997	21000
OSM	0.089523	210	21000	4259	8288	16783	21000
CUX1	0.0895791	6514	21000	3516	8288	1444	21000
DHX58	0.0899095	5139	21000	6522	8288	2013	21000
DNASE1L1	0.0899095	6522	21000	4785	8288	2270	21000
LINC02185	0.089943	211	21000	-1	8288	15226	21000
AL136040.1	0.089943	16156	21000	-1	8288	211	21000
PTGER2	0.089943	17552	21000	211	8288	20365	21000
PAK6	0.0899922	6480	21000	6524	8288	5929	21000
PTN	0.0900336	5795	21000	6525	8288	5571	21000
ITGA5	0.090075	4807	21000	6526	8288	2483	21000
CRISPLD2	0.0901578	4433	21000	2874	8288	6528	21000
GALNT17	0.0901992	4786	21000	2355	8288	6529	21000
AC020917.2	0.0903629	212	21000	-1	8288	19471	21000
AC015795.1	0.0903629	18156	21000	-1	8288	212	21000
PVR	0.0905727	6538	21000	5339	8288	2448	21000
AC074099.1	0.0906747	1353	21000	-1	8288	2184	21000
CYTH4	0.0907546	745	21000	2185	8288	15865	21000
DSC3	0.0907828	8602	21000	213	8288	18051	21000
SLC35B1	0.0907828	18157	21000	-1	8288	213	21000
PER1	0.0909055	6084	21000	2716	8288	6546	21000
NUP210	0.0909055	4386	21000	6546	8288	6034	21000
PFDN6	0.0909146	7542	21000	2187	8288	1863	21000
GNA12	0.0909472	4597	21000	764	8288	6547	21000
KIRREL3	0.0909946	7145	21000	1681	8288	2188	21000
C2CD3	0.0910306	6549	21000	2828	8288	4079	21000
SYT10	0.0911547	10521	21000	2190	8288	1655	21000
PAX6	0.0911974	5501	21000	6553	8288	5903	21000
SMIM23	0.0912027	214	21000	-1	8288	7740	21000
CHGA	0.0912027	9886	21000	214	8288	4478	21000
PAM16	0.0912027	11655	21000	2354	8288	214	21000
RDH13	0.0912392	6554	21000	224	8288	5520	21000
SMG6	0.091281	4686	21000	4880	8288	6555	21000
KCNU1	0.091315	2192	21000	474	8288	11839	21000
CHSY1	0.0913227	6556	21000	3650	8288	1007	21000
STAT5A	0.0914063	6558	21000	2164	8288	6312	21000
HIP1	0.0915737	6562	21000	3428	8288	4724	21000
LINC02777	0.0916225	215	21000	-1	8288	16143	21000
GRIK1	0.0916225	3222	21000	215	8288	14217	21000
MAP4K1	0.0916225	18640	21000	6548	8288	215	21000
TRAPPC9	0.0916359	8534	21000	678	8288	2196	21000
STAR	0.0916993	6565	21000	491	8288	6429	21000
MDGA2	0.0918769	565	21000	2199	8288	15576	21000
SLC35C1	0.0919089	6570	21000	3832	8288	6208	21000
SOX6	0.0919509	5528	21000	6571	8288	2133	21000
PYCARD	0.0919509	6571	21000	1770	8288	5987	21000
LAX1	0.0920423	216	21000	-1	8288	11901	21000
AC006487.2	0.0920423	15127	21000	-1	8288	216	21000
PSMA8	0.0920423	17114	21000	216	8288	3536	21000
ZNF703	0.0921189	5198	21000	3736	8288	6575	21000
CUEDC1	0.0922792	1695	21000	-1	8288	2204	21000
ARHGAP45	0.0924555	2684	21000	6583	8288	4602	21000
AC022509.2	0.092462	217	21000	-1	8288	13237	21000
AC009065.2	0.092462	17877	21000	-1	8288	217	21000
ZNF213	0.092521	20801	21000	1249	8288	2207	21000
OTUD5	0.0926241	2807	21000	3002	8288	6587	21000
RAB12	0.0927507	3976	21000	2079	8288	6590	21000
OR10A4	0.0927631	2210	21000	1027	8288	17230	21000
SLAMF8	0.0928817	218	21000	-1	8288	9294	21000
ITGAE	0.0928817	2860	21000	218	8288	12789	21000
SYNGAP1	0.0929247	8018	21000	2212	8288	1955	21000
LRRC8D	0.0929247	7541	21000	1836	8288	2212	21000
YTHDF1	0.0930864	2214	21000	-1	8288	497	21000
CMAS	0.0931672	10381	21000	2215	8288	2117	21000
SLC12A5	0.0932159	1965	21000	6601	8288	5302	21000
PLCE1	0.0932159	6601	21000	2464	8288	4608	21000
SNAPC5	0.0932482	2216	21000	620	8288	7904	21000
AC241644.3	0.0933014	219	21000	-1	8288	13883	21000
BDNF-AS	0.0933014	7075	21000	-1	8288	219	21000
FLNB	0.0933014	9667	21000	219	8288	3512	21000
RPL24	0.0934101	1106	21000	2218	8288	9598	21000
CARM1	0.0934703	6607	21000	3447	8288	5047	21000
RINL	0.0935976	6258	21000	6610	8288	4441	21000
ATP6V0A2	0.0936533	1698	21000	2221	8288	19709	21000
AL133268.3	0.093721	220	21000	-1	8288	11108	21000
NEURL1B	0.0937251	6613	21000	3596	8288	1625	21000
TDRD12	0.0937344	19449	21000	2028	8288	2222	21000
TBC1D14	0.0937676	6614	21000	5758	8288	4121	21000
SLC12A4	0.0938527	3404	21000	686	8288	6616	21000
IGF1R	0.0938527	6616	21000	5974	8288	2613	21000
TLN2	0.0938953	2542	21000	6617	8288	3517	21000
IP6K3	0.094023	1620	21000	6190	8288	6620	21000
DENND1C	0.0941404	2227	21000	1471	8288	16348	21000
STK26	0.0941406	8761	21000	221	8288	20549	21000
ATCAY	0.0941406	8813	21000	-1	8288	221	21000
TP53BP1	0.0941935	5769	21000	6624	8288	6472	21000
EPHB6	0.0943031	2229	21000	1140	8288	9898	21000
IQSEC2	0.0943031	13313	21000	2229	8288	997	21000
GALNS	0.0943642	6628	21000	3999	8288	2028	21000
TIMP2	0.0945352	6632	21000	3616	8288	930	21000
SLC35B2	0.0945601	222	21000	6872	8288	8566	21000
AL359317.1	0.0945601	3171	21000	-1	8288	222	21000
CPT1A	0.0945779	6633	21000	4394	8288	3499	21000
RTN4RL1	0.0946287	2074	21000	7637	8288	2233	21000
RPL17	0.0947918	1360	21000	2235	8288	10140	21000
VWA1	0.0949634	4760	21000	984	8288	6642	21000
CDKN1A	0.0949634	6642	21000	6142	8288	6454	21000
AC062037.3	0.0949796	223	21000	-1	8288	8934	21000
FAM111B	0.0949796	12983	21000	-1	8288	223	21000
GLYCTK	0.0949796	20163	21000	223	8288	14930	21000
EPS8L2	0.0950063	2489	21000	6643	8288	5039	21000
CEBPZ	0.0950366	15528	21000	2238	8288	363	21000
CHERP	0.0950492	6644	21000	5689	8288	696	21000
RAP1GAP2	0.0950492	3997	21000	6644	8288	5805	21000
LIF	0.0951182	1734	21000	2239	8288	18570	21000
PITPNM1	0.0951182	8895	21000	277	8288	2239	21000
LRRC4B	0.095178	6647	21000	1695	8288	4348	21000
FGF6	0.0951999	2240	21000	1170	8288	18304	21000
SUGP1	0.0952209	3018	21000	2237	8288	6648	21000
HDAC11	0.0952209	6648	21000	4891	8288	1329	21000
KCNK3	0.0952639	6212	21000	5686	8288	6649	21000
LINC00940	0.0953991	224	21000	-1	8288	15227	21000
SLC9B1	0.0953991	13244	21000	3435	8288	224	21000
KCNJ14	0.0954452	295	21000	2243	8288	11726	21000
H3C3	0.0956089	2245	21000	336	8288	18438	21000
CDH3	0.0956512	1827	21000	4230	8288	6658	21000
SPIRE2	0.0956512	6658	21000	2734	8288	3852	21000
CAMK1	0.0956907	2246	21000	567	8288	18725	21000
VPS52	0.0956907	19538	21000	1717	8288	2246	21000
AMPD3	0.0956943	6659	21000	6544	8288	672	21000
AC109635.2	0.0958185	6796	21000	-1	8288	225	21000
SLC30A6	0.0958185	14074	21000	225	8288	8562	21000
AC087749.2	0.0958185	225	21000	-1	8288	13514	21000
TRIM4	0.0961006	15544	21000	2251	8288	1572	21000
NXNL2	0.0962379	226	21000	-1	8288	16470	21000
NUSAP1	0.0962379	15042	21000	-1	8288	226	21000
SMARCA5	0.0962379	15439	21000	226	8288	7885	21000
SERINC5	0.0962648	2253	21000	8121	8288	571	21000
SLC12A7	0.096299	5948	21000	6673	8288	890	21000
DIDO1	0.096429	6676	21000	5175	8288	1981	21000
TH	0.0965114	1289	21000	2256	8288	18335	21000
MCL1	0.0965936	18055	21000	2257	8288	925	21000
SPSB4	0.0966024	6347	21000	5521	8288	6680	21000
CDKAL1	0.0966024	4950	21000	6680	8288	5435	21000
EIF3G	0.0966572	227	21000	4093	8288	15091	21000
UCK1	0.0966572	12505	21000	227	8288	16376	21000
PPARA	0.0966572	16104	21000	6890	8288	227	21000
GPT	0.0966892	6682	21000	1992	8288	3713	21000
EXOC7	0.0967582	18015	21000	2259	8288	741	21000
RALB	0.0968194	6685	21000	3426	8288	5507	21000
SLC5A11	0.0968405	2260	21000	1461	8288	8973	21000
SLC5A2	0.0969498	4046	21000	6688	8288	5339	21000
SYNE2	0.0970368	6690	21000	3285	8288	1284	21000
ZNF595	0.0970765	7517	21000	228	8288	10670	21000
AL034351.3	0.0970765	228	21000	-1	8288	11357	21000
SULT1C2	0.0971238	5180	21000	5385	8288	6692	21000
CHPF2	0.0971674	2654	21000	1041	8288	6693	21000
TRMT44	0.0972526	395	21000	2265	8288	17219	21000
CTHRC1	0.0972545	2029	21000	6695	8288	3380	21000
CBR4	0.0974177	2267	21000	484	8288	18953	21000
GTF2H4	0.0974725	6700	21000	4170	8288	6082	21000
LYN	0.0974958	10118	21000	229	8288	16893	21000
RNA5SP77	0.0974958	229	21000	-1	8288	20031	21000
TRIP10	0.0975829	801	21000	2269	8288	7227	21000
PLEC	0.0976035	6703	21000	770	8288	3814	21000
PNPLA7	0.0976472	2154	21000	5324	8288	6704	21000
ANO2	0.0977483	2271	21000	1923	8288	10402	21000
VAX2	0.0979137	2273	21000	-1	8288	816	21000
AC016683.1	0.097915	230	21000	-1	8288	19366	21000
IMP4	0.097915	8391	21000	3081	8288	230	21000
CEP164	0.0979965	11214	21000	2274	8288	564	21000
AKAP13	0.0980847	4976	21000	2922	8288	6714	21000
GMPPB	0.0980847	6714	21000	4871	8288	5426	21000
ZMAT5	0.0982163	3637	21000	2965	8288	6717	21000
TMC6	0.098304	4285	21000	1535	8288	6719	21000
AC025171.3	0.0983342	231	21000	-1	8288	19535	21000
PLA2G12B	0.0983342	10247	21000	231	8288	20445	21000
ARHGAP22	0.0983479	4132	21000	5378	8288	6720	21000
HDAC7	0.0983918	5698	21000	4096	8288	6721	21000
DGCR8	0.0984109	2279	21000	1715	8288	18106	21000
HMOX2	0.0987533	9327	21000	7505	8288	232	21000
NUAK1	0.0987875	4538	21000	3183	8288	6730	21000
ACY3	0.0989638	6734	21000	1429	8288	4629	21000
ADAMTS16	0.0990519	6224	21000	3675	8288	6736	21000
RRP36	0.0991724	20404	21000	233	8288	10082	21000
CNKSR1	0.0991724	233	21000	4503	8288	14155	21000
AL079342.3	0.0991724	14714	21000	-1	8288	233	21000
TRIM31	0.0991843	4235	21000	1720	8288	6739	21000
SEMA5A	0.0995822	1766	21000	4308	8288	6748	21000
MIR1227	0.0995914	234	21000	-1	8288	12567	21000
MARF1	0.0995914	19310	21000	-1	8288	234	21000
CTDSP1	0.0996589	11394	21000	1887	8288	2294	21000
ARHGEF10L	0.0998037	1714	21000	2528	8288	6753	21000
CBX8	0.099848	6754	21000	2302	8288	1409	21000
IDUA	0.0998924	6755	21000	6012	8288	3219	21000
SLC13A3	0.0999811	4592	21000	6757	8288	5966	21000
ARHGAP30	0.10001	235	21000	5584	8288	18832	21000
GABRR1	0.10001	9058	21000	235	8288	14065	21000
ZNF594	0.10001	15750	21000	-1	8288	235	21000
PADI3	0.100244	2301	21000	1855	8288	16520	21000
TBCD	0.100248	6763	21000	3784	8288	2300	21000
PIK3R5	0.100381	6766	21000	6537	8288	6437	21000
MPI	0.100411	11709	21000	1785	8288	2303	21000
DLG5	0.100426	5103	21000	4976	8288	6767	21000
MRPS22	0.100429	4820	21000	236	8288	17068	21000
AL022069.1	0.100429	16313	21000	-1	8288	236	21000
ZNF395	0.100429	236	21000	-1	8288	11126	21000
CALD1	0.100495	512	21000	2304	8288	18910	21000
NPHS1	0.100515	6769	21000	4733	8288	856	21000
TP73	0.100559	2130	21000	4079	8288	6770	21000
INSIG1	0.100604	911	21000	6771	8288	5748	21000
SLC29A1	0.100738	6774	21000	3734	8288	2997	21000
BRD4	0.100827	2982	21000	2357	8288	6776	21000
PTGDS	0.10083	2167	21000	2308	8288	20379	21000
PRKAA2	0.100848	8840	21000	7365	8288	237	21000
EREG	0.100848	8408	21000	237	8288	15172	21000
IVD	0.100848	237	21000	4525	8288	11810	21000
AC068888.1	0.100998	1923	21000	-1	8288	2310	21000
SIRT2	0.101166	704	21000	2312	8288	9430	21000
HOMER3	0.101229	6785	21000	5313	8288	3196	21000
SDHA	0.101267	238	21000	3667	8288	9753	21000
NDUFA12	0.101267	13956	21000	238	8288	20159	21000
MPC1	0.101267	16312	21000	4010	8288	238	21000
HECW1	0.101274	5601	21000	4051	8288	6786	21000
F10	0.101363	6788	21000	5197	8288	1455	21000
IMMT	0.101453	6790	21000	2476	8288	2226	21000
NDUFS5	0.101543	6250	21000	1513	8288	6792	21000
CXXC5	0.101587	5016	21000	6793	8288	4217	21000
KAZN	0.101947	3716	21000	5745	8288	6801	21000
P2RX6	0.101947	6801	21000	5496	8288	6543	21000
PRKCA	0.102037	5819	21000	1037	8288	6803	21000
TLK1	0.102105	240	21000	-1	8288	16852	21000
AC074338.1	0.102105	16909	21000	-1	8288	240	21000
RNF168	0.102105	19644	21000	240	8288	20386	21000
GREB1	0.102127	3008	21000	5515	8288	6805	21000
HIVEP3	0.102172	2075	21000	5490	8288	6806	21000
COX17	0.102176	8894	21000	692	8288	2324	21000
NFATC1	0.102217	6292	21000	4049	8288	6807	21000
PMEPA1	0.102262	3744	21000	6747	8288	6808	21000
SFRP1	0.102307	6809	21000	4884	8288	5067	21000
HDAC4	0.102514	7602	21000	526	8288	2328	21000
AC027801.4	0.102524	241	21000	-1	8288	19423	21000
GALNT2	0.102524	8988	21000	241	8288	6376	21000
TULP4	0.102849	4956	21000	6084	8288	6821	21000
GABRA5	0.102894	6822	21000	5509	8288	4193	21000
CDC42EP4	0.102937	2333	21000	1156	8288	14336	21000
BCAT1	0.102942	4315	21000	242	8288	19572	21000
AC026469.1	0.102942	242	21000	-1	8288	19477	21000
ATP6V0D1	0.102984	6824	21000	5238	8288	4949	21000
AHSP	0.103022	1580	21000	2334	8288	19039	21000
GDI1	0.10303	2433	21000	6825	8288	3116	21000
CAMKK2	0.10303	6825	21000	3767	8288	1066	21000
FGF18	0.103107	9657	21000	2335	8288	1025	21000
CDH4	0.10312	4143	21000	6022	8288	6827	21000
UBD	0.103191	2336	21000	626	8288	20107	21000
SERPINH1P1	0.103361	13823	21000	-1	8288	243	21000
CHD4	0.103361	20568	21000	243	8288	17525	21000
AC114490.2	0.103361	243	21000	-1	8288	13149	21000
KL	0.103616	10356	21000	2341	8288	1639	21000
RAPGEF4	0.103619	6838	21000	2751	8288	5793	21000
TMEM35B	0.10378	244	21000	-1	8288	20164	21000
GART	0.10378	18380	21000	244	8288	14054	21000
IAH1	0.10378	19632	21000	-1	8288	244	21000
DAPK2	0.103892	6844	21000	6818	8288	3764	21000
DNAH3	0.103956	2345	21000	6906	8288	298	21000
CASQ1	0.104041	1533	21000	2346	8288	18848	21000
KCNMB3	0.10412	1306	21000	4899	8288	6849	21000
PDHA1	0.104126	10050	21000	2347	8288	1181	21000
AC022400.5	0.104198	10282	21000	-1	8288	245	21000
APLF	0.104198	16221	21000	245	8288	18865	21000
PLXNB1	0.104211	1330	21000	3624	8288	6851	21000
ATP2C2	0.104303	1288	21000	6853	8288	5446	21000
TFF1	0.104552	2352	21000	1433	8288	7888	21000
ZSCAN12P1	0.104617	246	21000	-1	8288	10964	21000
FAM3D-AS1	0.104617	2392	21000	-1	8288	246	21000
MYL4	0.104617	20414	21000	246	8288	17036	21000
LIMD1	0.104714	6862	21000	4983	8288	3570	21000
KCNJ11	0.10476	6863	21000	1646	8288	6301	21000
OTOA	0.104897	6866	21000	2090	8288	5326	21000
PPP1R13B	0.104943	6867	21000	5340	8288	4916	21000
S100A1	0.105035	247	21000	4740	8288	8419	21000
PLCL1	0.105035	12276	21000	-1	8288	247	21000
RAB4B	0.105064	18554	21000	2358	8288	1034	21000
NLRC3	0.105081	6870	21000	3599	8288	6781	21000
OTUB1	0.105127	6871	21000	2693	8288	4170	21000
ATP2B2	0.105264	6874	21000	6510	8288	6280	21000
FBXL19	0.10532	18613	21000	2361	8288	2276	21000
PTPRJ	0.105356	6876	21000	4558	8288	5169	21000
PPP1R17	0.105406	2362	21000	883	8288	20527	21000
ZNF558	0.105448	6142	21000	6878	8288	4749	21000
CCDC37-DT	0.105454	248	21000	-1	8288	18711	21000
SLC2A1	0.105454	18510	21000	248	8288	8094	21000
CXADR	0.105492	11775	21000	1767	8288	2363	21000
GABRD	0.105632	6882	21000	2612	8288	6511	21000
GJD2	0.105663	7211	21000	2365	8288	1341	21000
ST8SIA3	0.105749	1268	21000	2366	8288	7683	21000
IZUMO4	0.105749	13857	21000	1669	8288	2366	21000
ID4	0.105834	2367	21000	1088	8288	12394	21000
S100A13	0.105872	249	21000	-1	8288	8387	21000
PSENEN	0.105872	12388	21000	249	8288	20350	21000
AC010531.6	0.105872	20529	21000	-1	8288	249	21000
CD99L2	0.10592	9442	21000	2368	8288	2338	21000
TRPM2	0.106006	12110	21000	285	8288	2369	21000
TRIM45	0.106092	1000	21000	2370	8288	8405	21000
MTMR4	0.106291	4516	21000	250	8288	16993	21000
VPS72	0.106371	6898	21000	2776	8288	6891	21000
WDR81	0.106417	4861	21000	6899	8288	4277	21000
PATZ1	0.106602	2715	21000	1843	8288	6903	21000
AL162258.1	0.106709	251	21000	-1	8288	8909	21000
DUS3L	0.106709	13329	21000	-1	8288	251	21000
ACE2	0.10678	2378	21000	253	8288	13806	21000
TRIM26	0.10678	10049	21000	1857	8288	2378	21000
CDH8	0.106787	6497	21000	6907	8288	3181	21000
HTRA1	0.10702	6912	21000	5659	8288	5433	21000
AC018553.1	0.107128	252	21000	-1	8288	16710	21000
SOWAHB	0.107128	10958	21000	-1	8288	252	21000
MICOS13	0.107128	18223	21000	252	8288	10950	21000
MAP3K11	0.107159	6915	21000	3220	8288	4177	21000
AC009123.1	0.107546	253	21000	-1	8288	12989	21000
PYROXD1	0.107546	13598	21000	-1	8288	253	21000
H2BC5	0.107815	899	21000	2390	8288	16125	21000
NSMCE1	0.107858	3322	21000	6930	8288	5603	21000
CCDC9B	0.107964	254	21000	-1	8288	18805	21000
RPL13P5	0.107964	20181	21000	-1	8288	254	21000
MAGI3	0.107988	15590	21000	860	8288	2392	21000
CACNA1C	0.107998	6851	21000	6933	8288	5895	21000
SMARCA2	0.108138	6936	21000	3778	8288	5679	21000
COX6B2	0.108185	6937	21000	5222	8288	3722	21000
CHST14	0.108382	255	21000	7820	8288	14444	21000
PLEKHG6	0.108513	1999	21000	2769	8288	6944	21000
PHAX	0.108559	6945	21000	5226	8288	1688	21000
NUCB1	0.1087	6948	21000	5995	8288	3628	21000
APOBR	0.108747	6211	21000	6949	8288	3335	21000
CRYBB3	0.1088	256	21000	-1	8288	14486	21000
MICU1	0.1088	16594	21000	256	8288	9600	21000
GPR137	0.1088	17297	21000	-1	8288	256	21000
LINGO1	0.108841	6845	21000	6951	8288	6595	21000
CACNG4	0.108935	6953	21000	2786	8288	4213	21000
KCNAB3	0.108942	18363	21000	2403	8288	280	21000
ANO7	0.109076	6956	21000	1625	8288	6494	21000
MYRIP	0.10917	4097	21000	6958	8288	6410	21000
TTLL1-AS1	0.109219	257	21000	-1	8288	9679	21000
MECP2	0.109219	18426	21000	257	8288	12527	21000
NOD2	0.1095	6965	21000	2958	8288	6167	21000
MAL2	0.109637	258	21000	-1	8288	15403	21000
MFSD6L	0.109637	3251	21000	-1	8288	258	21000
VEGFA	0.109638	2411	21000	2332	8288	10543	21000
TEAD3	0.109783	2816	21000	6971	8288	5730	21000
BHMT	0.1099	2354	21000	2414	8288	19769	21000
AC107959.5	0.110055	14938	21000	-1	8288	259	21000
C1orf210	0.110055	259	21000	-1	8288	19190	21000
TBX5	0.110114	6978	21000	2803	8288	3686	21000
FGF23	0.110162	12830	21000	1580	8288	2417	21000
OR2H2	0.110249	1184	21000	2418	8288	17346	21000
AC131097.3	0.110473	260	21000	-1	8288	13937	21000
PRELID3A	0.110473	3883	21000	260	8288	20320	21000
AC107959.4	0.110473	14911	21000	-1	8288	260	21000
ICAM3	0.110511	663	21000	2421	8288	12369	21000
TRIM62	0.110588	5721	21000	6368	8288	6988	21000
SLC9A8	0.110588	6988	21000	1001	8288	6606	21000
DOK3	0.110599	2422	21000	2342	8288	11602	21000
UBE2I	0.110731	6991	21000	2853	8288	1666	21000
DOCK6	0.110778	6992	21000	1847	8288	3515	21000
RALGAPB	0.110861	19369	21000	2425	8288	304	21000
PSTK	0.110873	6440	21000	6994	8288	3285	21000
KIF12	0.110891	261	21000	2507	8288	12255	21000
TM7SF2	0.110891	2949	21000	261	8288	8644	21000
VBP1	0.111036	2427	21000	1938	8288	10433	21000
PPL	0.111111	5974	21000	6981	8288	6999	21000
FZD1	0.111309	17293	21000	262	8288	14206	21000
AC007552.2	0.111309	262	21000	-1	8288	13093	21000
CYP2W1	0.111397	7005	21000	4651	8288	2441	21000
SCRIB	0.111475	8686	21000	2377	8288	2432	21000
KIRREL1	0.111684	6808	21000	7011	8288	3366	21000
EIF3E	0.111726	13826	21000	8010	8288	263	21000
RAB37	0.111827	6498	21000	7014	8288	4265	21000
MCF2L	0.111875	6337	21000	7015	8288	3587	21000
PCSK6	0.11197	7017	21000	4424	8288	6534	21000
UVSSA	0.112002	10257	21000	807	8288	2438	21000
PAX8	0.112018	4209	21000	7018	8288	6953	21000
PMPCB	0.112066	1068	21000	5349	8288	7019	21000
AC233723.1	0.112144	264	21000	-1	8288	13906	21000
CUL4A	0.112144	18997	21000	264	8288	5371	21000
ARHGEF3	0.112258	4695	21000	2946	8288	7023	21000
SIGLEC15	0.112306	2874	21000	7024	8288	6328	21000
SGCG	0.112306	6968	21000	1995	8288	7024	21000
CTPS1	0.112355	525	21000	2442	8288	16234	21000
ABCC5	0.112355	2442	21000	846	8288	9368	21000
SNORA38	0.112562	265	21000	-1	8288	8051	21000
ERH	0.112562	15587	21000	-1	8288	265	21000
CHID1	0.112707	20234	21000	2446	8288	331	21000
PHACTR2	0.112834	7035	21000	1882	8288	6992	21000
ADORA1	0.112882	4505	21000	7036	8288	5997	21000
AC025154.1	0.11298	266	21000	-1	8288	19530	21000
LINC00467	0.11298	11736	21000	-1	8288	266	21000
MANBA	0.11298	14094	21000	266	8288	12487	21000
TMLHE	0.113061	2441	21000	2450	8288	20222	21000
NTM	0.113171	3169	21000	7042	8288	5629	21000
AC002378.1	0.113398	267	21000	-1	8288	13390	21000
MAP7	0.113398	9686	21000	-1	8288	267	21000
AC109460.3	0.113414	1299	21000	-1	8288	2454	21000
FGFR4	0.113461	7048	21000	3346	8288	6204	21000
SLC7A3	0.113606	7051	21000	6657	8288	5411	21000
TMEM59	0.113799	3698	21000	2472	8288	7055	21000
PLD2	0.113815	268	21000	5611	8288	20540	21000
AL590101.1	0.113815	11735	21000	-1	8288	268	21000
ZNF222	0.113857	331	21000	2459	8288	20954	21000
COX19	0.113944	3419	21000	7058	8288	4336	21000
ZNF560	0.113946	1761	21000	2460	8288	10648	21000
ABCB8	0.114187	7063	21000	720	8288	2687	21000
STK24	0.114212	9358	21000	2067	8288	2463	21000
KCNN4	0.114212	1893	21000	2463	8288	11834	21000
RPL14	0.114233	269	21000	7208	8288	10144	21000
SLC39A9	0.114233	15588	21000	-1	8288	269	21000
ASB4	0.114235	6958	21000	5910	8288	7064	21000
PAGR1	0.114235	7064	21000	3612	8288	4233	21000
SVIL	0.114284	7065	21000	6844	8288	1754	21000
CATSPER1	0.114332	6701	21000	7066	8288	2521	21000
VAC14	0.114526	7070	21000	2978	8288	2572	21000
AUH	0.114567	2467	21000	381	8288	19715	21000
ST8SIA6-AS1	0.114567	1639	21000	-1	8288	2467	21000
SYP	0.114651	5566	21000	270	8288	20789	21000
PLXND1	0.114651	11987	21000	7613	8288	270	21000
ORC2	0.114867	7077	21000	4917	8288	6512	21000
APPBP2	0.114923	8014	21000	2471	8288	1657	21000
PCOLCE	0.115062	6447	21000	7008	8288	7081	21000
AC127029.2	0.115068	271	21000	-1	8288	13900	21000
AC126175.2	0.115068	18255	21000	-1	8288	271	21000
ULK1	0.115111	5281	21000	7082	8288	4095	21000
NPC1L1	0.115159	7083	21000	1927	8288	5815	21000
MUC5B	0.115306	6436	21000	7086	8288	5900	21000
UNC79	0.115452	7089	21000	6279	8288	5217	21000
S1PR4	0.115486	272	21000	2789	8288	9509	21000
RBM33	0.115486	11876	21000	-1	8288	272	21000
EI24	0.115486	13784	21000	272	8288	14694	21000
AQP2	0.115501	3892	21000	2350	8288	7090	21000
POU4F1	0.115547	1200	21000	2478	8288	20912	21000
SNAI1	0.115794	3239	21000	1915	8288	7096	21000
F7	0.115892	1512	21000	6626	8288	7098	21000
AC136475.6	0.115903	18949	21000	-1	8288	273	21000
CHD1L	0.115903	11223	21000	273	8288	15930	21000
SMIM5	0.115903	273	21000	-1	8288	7775	21000
CNR2	0.115904	1280	21000	2482	8288	16779	21000
SLC9A4	0.115941	3056	21000	7099	8288	6589	21000
LMF1	0.11599	7100	21000	4814	8288	5880	21000
LINC02693	0.116321	274	21000	-1	8288	16160	21000
ANGPT2	0.116321	12468	21000	274	8288	10238	21000
AC126175.1	0.116321	18254	21000	-1	8288	274	21000
ASB2	0.116351	2487	21000	1680	8288	19819	21000
PEX11G	0.116441	19793	21000	2488	8288	1908	21000
TRIM11	0.11653	7111	21000	6381	8288	6610	21000
JAK3	0.11653	1686	21000	7111	8288	5775	21000
TAP2	0.116629	5057	21000	3158	8288	7113	21000
SLC25A10	0.116629	7113	21000	1644	8288	4897	21000
PDE11A	0.116678	4507	21000	1968	8288	7114	21000
TAC1	0.11671	2491	21000	1615	8288	20825	21000
BANP	0.11671	7288	21000	1389	8288	2491	21000
AC233702.7	0.116738	275	21000	-1	8288	13922	21000
EHD3	0.116738	20447	21000	6880	8288	275	21000
COL6A3	0.116776	7116	21000	1375	8288	5231	21000
ARFGAP2	0.116875	4776	21000	4044	8288	7118	21000
MVP	0.116875	6190	21000	7118	8288	3653	21000
SMIM10L2B-AS1	0.116889	2493	21000	-1	8288	2306	21000
SMIM10L2B	0.116979	2494	21000	-1	8288	2308	21000
DCUN1D3	0.116979	12741	21000	2494	8288	1709	21000
CAPZB	0.117022	7121	21000	4071	8288	1263	21000
NMUR1	0.117072	7122	21000	5892	8288	6571	21000
ZC3H11A	0.117121	7123	21000	6518	8288	4731	21000
NEK8	0.117155	7371	21000	-1	8288	276	21000
YAF2	0.117155	13687	21000	276	8288	4432	21000
AP002852.1	0.117155	276	21000	-1	8288	19682	21000
C9orf85	0.117248	2252	21000	-1	8288	2497	21000
DGKG	0.117269	7126	21000	5985	8288	3650	21000
RABGEF1	0.117518	17401	21000	2500	8288	2128	21000
LBR	0.117573	277	21000	5784	8288	12284	21000
AC008105.2	0.117573	10351	21000	-1	8288	277	21000
SEC13	0.117698	406	21000	2502	8288	9761	21000
PKP3	0.117714	1810	21000	2545	8288	7135	21000
FBXO44	0.117714	4280	21000	7135	8288	2857	21000
POMC	0.117763	3225	21000	4857	8288	7136	21000
USP48	0.117878	12054	21000	2504	8288	1664	21000
ASB16	0.117878	2504	21000	704	8288	18665	21000
TRPV1	0.117962	3812	21000	6622	8288	7140	21000
KIF20B	0.11799	11371	21000	278	8288	18082	21000
ARMH3	0.11799	20326	21000	-1	8288	278	21000
NKD1	0.118061	7142	21000	2963	8288	5341	21000
RPS13	0.118238	2508	21000	2173	8288	10178	21000
TTLL3	0.118259	7146	21000	6413	8288	5220	21000
EIF3I	0.118309	7147	21000	6178	8288	731	21000
ETNPPL	0.118328	1757	21000	2509	8288	15098	21000
CDH23	0.118358	7148	21000	5423	8288	6822	21000
TMEM97	0.118407	14277	21000	-1	8288	279	21000
PTGS2	0.118509	2511	21000	806	8288	18087	21000
SLC11A1	0.118689	2513	21000	695	8288	9226	21000
MS4A3	0.118689	11776	21000	2513	8288	634	21000
FXYD4	0.118806	7157	21000	5838	8288	6993	21000
H2AC8	0.118824	19561	21000	280	8288	15026	21000
NLRP1	0.119005	3876	21000	7161	8288	6226	21000
LDLRAP1	0.119051	2517	21000	7607	8288	2011	21000
CSGALNACT2	0.119051	17855	21000	2517	8288	1950	21000
PKM	0.119055	4511	21000	7162	8288	4274	21000
AC002310.3	0.119241	281	21000	-1	8288	13436	21000
PGLYRP3	0.119241	3303	21000	281	8288	20803	21000
TRPV2	0.119255	599	21000	7166	8288	7126	21000
KIAA1549	0.119554	3805	21000	7172	8288	6294	21000
HECTD2	0.119659	282	21000	4467	8288	12863	21000
PTGFR	0.119659	8471	21000	282	8288	6978	21000
POU4F2	0.119855	1961	21000	5757	8288	7178	21000
MAP3K9	0.119955	5368	21000	5652	8288	7180	21000
FAAP100	0.120048	14848	21000	795	8288	2528	21000
SLC9A2	0.120076	10497	21000	283	8288	8799	21000
SSH3	0.120076	283	21000	7846	8288	7872	21000
BCAN	0.120139	2057	21000	2529	8288	19578	21000
GRK6	0.120156	5050	21000	7184	8288	3895	21000
TRPV3	0.120206	5692	21000	3937	8288	7185	21000
BNIPL	0.120493	284	21000	-1	8288	19690	21000
CIRBP-AS1	0.120493	17004	21000	-1	8288	284	21000
OR7C1	0.120502	2533	21000	2427	8288	17459	21000
PPM1F	0.120557	7192	21000	4968	8288	5219	21000
MAML2	0.120608	5222	21000	5406	8288	7193	21000
KCNG1	0.120658	7194	21000	6116	8288	4260	21000
POLE3	0.120859	1736	21000	3641	8288	7198	21000
OBSCN	0.120859	7198	21000	3921	8288	939	21000
LPCAT1	0.120866	7933	21000	560	8288	2537	21000
LENG8	0.12091	285	21000	-1	8288	11916	21000
ATP5F1B	0.12091	13419	21000	2816	8288	285	21000
CLEC3B	0.12101	6892	21000	7201	8288	5164	21000
NUDT12	0.121048	19972	21000	2539	8288	1204	21000
SLC5A7	0.121061	7202	21000	4204	8288	6513	21000
SLC7A5	0.121231	7944	21000	2015	8288	2541	21000
OXER1	0.121313	7207	21000	322	8288	4861	21000
PSD2	0.121327	4651	21000	286	8288	7387	21000
AC026254.2	0.121327	15815	21000	-1	8288	286	21000
ZNF655	0.121364	7208	21000	3836	8288	6554	21000
C9orf106	0.121744	13836	21000	-1	8288	287	21000
NOC4L	0.121744	13414	21000	287	8288	11004	21000
ZNF282	0.121869	6942	21000	7218	8288	3265	21000
SYN2	0.12187	992	21000	2548	8288	20840	21000
KCNC4	0.121971	6299	21000	7220	8288	6380	21000
ZNRF1	0.121971	7220	21000	5291	8288	6784	21000
MAPK8IP2	0.122021	4066	21000	6723	8288	7221	21000
PPP1R16A	0.122053	2550	21000	-1	8288	2385	21000
PDIA5	0.122053	11779	21000	2550	8288	1735	21000
FHL2	0.122072	5111	21000	7222	8288	6029	21000
BAG6	0.122072	7222	21000	5614	8288	1988	21000
POFUT2	0.122072	4700	21000	5278	8288	7222	21000
PCLAF	0.122123	7223	21000	3672	8288	1113	21000
MIR3195	0.12216	288	21000	-1	8288	15747	21000
HES4	0.12216	11774	21000	-1	8288	288	21000
AC011481.2	0.122236	2552	21000	-1	8288	344	21000
PHB2	0.122275	6107	21000	2117	8288	7226	21000
DSCAML1	0.122326	5529	21000	7227	8288	4964	21000
KDELR1	0.122327	15923	21000	2553	8288	339	21000
RGS11	0.122327	11406	21000	633	8288	2553	21000
CBLL1	0.122419	17175	21000	2554	8288	654	21000
PILRA	0.122529	6783	21000	2034	8288	7231	21000
AC022336.3	0.122577	289	21000	-1	8288	13285	21000
AC120036.3	0.122577	6323	21000	-1	8288	289	21000
TOMM70	0.122577	19933	21000	289	8288	8958	21000
CLDN6	0.122602	2556	21000	1561	8288	14121	21000
KCNQ3	0.122602	11067	21000	1423	8288	2556	21000
STARD13	0.122681	3206	21000	1502	8288	7234	21000
CD28	0.122877	430	21000	2559	8288	18709	21000
DRC1	0.122969	2560	21000	-1	8288	305	21000
MAPK10	0.122994	3258	21000	290	8288	7568	21000
TMEM125	0.122994	3159	21000	-1	8288	290	21000
[truncated: 19,001 more rows]

## Sheet: Survival BRCA SNV
SNV	adj. p-value	MOGLAM-DNAm+SNV+mRNA 5-fold RRA ranking	MOGLAM-DNAm+SNV+mRNA-ranking size	GAUDI-SNV+mRNA+miRNA 5-fold RRA ranking	GAUDI-SNV+mRNA+miRNA-ranking size	GAUDI-DNAm+SNV+mRNA 5-fold RRA ranking	GAUDI-DNAm+SNV+mRNA-ranking size
TP53	8.68237e-13	0	15118	0	15118	0	15118
PIK3CA	5.55672e-11	1	15118	3	15118	2	15118
CDH1	4.44537e-10	7	15118	1	15118	6	15118
GATA3	1.50031e-09	11	15118	2	15118	1	15118
TTN	2.38244e-09	5	15118	13	15118	11	15118
SLITRK3	7.39599e-08	10	15118	39	15118	43	15118
RYR2	1.60791e-07	28	15118	56	15118	22	15118
HMCN1	2.3844e-07	64	15118	59	15118	10	15118
RUNX1	2.85224e-07	2	15118	29	15118	68	15118
KMT2C	9.84233e-07	150	15118	4	15118	3	15118
FAT1	1.00509e-06	39	15118	23	15118	104	15118
NCOR1	1.18743e-06	23	15118	38	15118	110	15118
MAP3K1	1.32048e-06	114	15118	34	15118	13	15118
PTEN	1.61567e-06	122	15118	27	15118	59	15118
SPTB	1.95188e-06	101	15118	64	15118	130	15118
RYR3	2.87208e-06	20	15118	28	15118	148	15118
MYCBP2	3.04908e-06	119	15118	151	15118	49	15118
DMD	3.10966e-06	9	15118	152	15118	63	15118
OAS2	3.93607e-06	8485	15118	9	15118	5	15118
FOXA1	3.97157e-06	165	15118	35	15118	52	15118
POP1	4.76243e-06	9004	15118	10	15118	4	15118
MUC16	5.06356e-06	179	15118	14	15118	28	15118
CLCN4	5.32098e-06	31	15118	182	15118	32	15118
SPTA1	5.76915e-06	187	15118	161	15118	79	15118
CSMD2	7.26317e-06	44	15118	44	15118	202	15118
ANKRD30A	7.92642e-06	13	15118	208	15118	199	15118
NAV3	8.39029e-06	115	15118	212	15118	39	15118
ASXL3	8.50902e-06	84	15118	49	15118	213	15118
CBFB	9.24499e-06	219	15118	18	15118	172	15118
LAMA1	9.24499e-06	58	15118	25	15118	219	15118
PIK3R1	1.01558e-05	154	15118	63	15118	226	15118
NEXMIF	1.01558e-05	223	15118	226	15118	26	15118
CUBN	1.09826e-05	35	15118	232	15118	186	15118
HTT	1.13717e-05	1157	15118	16	15118	7	15118
CDH10	1.23051e-05	173	15118	241	15118	169	15118
TCHH	1.32432e-05	75	15118	247	15118	149	15118
PALLD	1.42279e-05	130	15118	253	15118	240	15118
AHNAK	1.42279e-05	253	15118	135	15118	164	15118
FAT3	1.45666e-05	255	15118	57	15118	34	15118
MTMR6	1.54369e-05	260	15118	40	15118	106	15118
MAP2K4	1.57373e-05	304	15118	8	15118	19	15118
ATM	1.57945e-05	29	15118	71	15118	262	15118
IGSF10	1.76655e-05	168	15118	272	15118	194	15118
USP9X	1.88561e-05	22	15118	278	15118	189	15118
MUC17	1.90595e-05	279	15118	168	15118	16	15118
TMPRSS15	1.98881e-05	283	15118	102	15118	125	15118
HUWE1	2.08098e-05	558	15118	22	15118	18	15118
SPEN	2.39144e-05	45	15118	83	15118	301	15118
VCAN	2.71375e-05	314	15118	133	15118	158	15118
HERC1	2.84504e-05	319	15118	276	15118	153	15118
PATJ	3.0919e-05	91	15118	20	15118	328	15118
SULT2B1	3.26417e-05	63	15118	154	15118	334	15118
TBX18	3.32298e-05	76	15118	292	15118	336	15118
SYNE1	3.41252e-05	339	15118	72	15118	35	15118
KCNA1	3.53933e-05	14	15118	1827	15118	29	15118
NF1	3.85166e-05	353	15118	85	15118	65	15118
FLRT2	4.22199e-05	42	15118	364	15118	157	15118
KLK5	4.28203e-05	14745	15118	32	15118	8	15118
FLNA	4.65224e-05	241	15118	376	15118	93	15118
MYO7B	4.87792e-05	369	15118	172	15118	382	15118
HELZ	5.15029e-05	157	15118	389	15118	70	15118
MUC5B	5.27006e-05	392	15118	106	15118	156	15118
NOS1	5.3104e-05	202	15118	393	15118	9	15118
ZNF462	5.47378e-05	166	15118	84	15118	397	15118
ADGRV1	5.64048e-05	401	15118	175	15118	383	15118
ZFHX4	5.68268e-05	402	15118	134	15118	107	15118
SSPOP	5.76771e-05	12	15118	404	15118	358	15118
MIA3	6.02787e-05	377	15118	410	15118	392	15118
CTCF	6.20558e-05	414	15118	156	15118	111	15118
BRCA1	6.29573e-05	322	15118	309	15118	416	15118
TENM1	6.61814e-05	423	15118	52	15118	31	15118
EPHB2	6.71223e-05	80	15118	425	15118	401	15118
THSD7B	6.80722e-05	427	15118	75	15118	23	15118
ARFGEF2	6.80722e-05	128	15118	101	15118	427	15118
MED12	6.90309e-05	199	15118	313	15118	429	15118
SDK1	6.93342e-05	41	15118	33	15118	535	15118
F8	7.19611e-05	435	15118	254	15118	150	15118
SEL1L3	7.26719e-05	6138	15118	42	15118	14	15118
SYNE2	7.39599e-05	426	15118	439	15118	246	15118
DYNC1I1	7.95822e-05	10355	15118	31	15118	44	15118
ARID1A	8.0711e-05	452	15118	11	15118	83	15118
ZNF804B	8.23252e-05	90	15118	455	15118	390	15118
SCN9A	8.39607e-05	355	15118	360	15118	458	15118
DIP2A	8.84278e-05	466	15118	94	15118	288	15118
CFAP45	8.95688e-05	33	15118	322	15118	468	15118
AHCTF1	0.000100902	120	15118	487	15118	436	15118
LRRK2	0.000100902	487	15118	332	15118	285	15118
MED23	0.000102774	490	15118	331	15118	38	15118
ZSCAN2	0.000103403	491	15118	21	15118	82	15118
DNAH1	0.000104035	19	15118	183	15118	492	15118
APOB	0.000104669	493	15118	67	15118	290	15118
CACNA1A	0.000105946	495	15118	88	15118	126	15118
CASZ1	0.00010788	424	15118	498	15118	274	15118
ESS2	0.000115851	220	15118	510	15118	253	15118
MYOF	0.000120678	517	15118	211	15118	232	15118
FAT2	0.000121378	518	15118	382	15118	242	15118
SCN2A	0.000124206	8	15118	123	15118	522	15118
STAB1	0.00012492	378	15118	229	15118	523	15118
ABCA6	0.000126356	461	15118	525	15118	25	15118
KIF20B	0.000126356	525	15118	53	15118	264	15118
CEP250	0.000132209	6	15118	533	15118	359	15118
DNMT3A	0.00013445	172	15118	536	15118	440	15118
CPSF1	0.000136718	5829	15118	58	15118	46	15118
CNOT1	0.000138241	293	15118	541	15118	391	15118
BACH2	0.000139777	543	15118	186	15118	147	15118
LAMA5	0.000142883	37	15118	547	15118	319	15118
TOX2	0.000143666	548	15118	180	15118	113	15118
UBR2	0.000146131	60	15118	568	15118	48	15118
MAGEB3	0.000146131	2378	15118	60	15118	53	15118
KIF4A	0.00014683	374	15118	441	15118	552	15118
AK9	0.000150955	13213	15118	61	15118	40	15118
KIF1A	0.000158266	146	15118	566	15118	501	15118
PHLDB1	0.00016249	214	15118	329	15118	571	15118
YTHDF1	0.000163344	49	15118	572	15118	74	15118
ADAM23	0.0001642	408	15118	356	15118	573	15118
TAF1L	0.0001642	573	15118	346	15118	64	15118
TBX3	0.000166788	576	15118	73	15118	36	15118
SNRNP200	0.000171162	581	15118	260	15118	67	15118
TMED4	0.000172046	506	15118	480	15118	582	15118
FOXP1	0.000175611	67	15118	15	15118	586	15118
FBXW8	0.000180137	247	15118	591	15118	540	15118
COL11A1	0.00018567	93	15118	446	15118	597	15118
SCN8A	0.000186603	36	15118	598	15118	354	15118
AFF3	0.000187539	384	15118	599	15118	460	15118
MDN1	0.000188478	375	15118	600	15118	144	15118
ZAN	0.000196106	608	15118	284	15118	221	15118
EVL	0.000197073	425	15118	609	15118	438	15118
HERC2	0.000197073	609	15118	357	15118	223	15118
VPS53	0.000201959	336	15118	610	15118	614	15118
TREM1	0.000204929	617	15118	432	15118	472	15118
ROCK1	0.000206925	285	15118	619	15118	373	15118
COL2A1	0.000207928	317	15118	620	15118	344	15118
ASIC3	0.000208934	621	15118	158	15118	487	15118
ZNF536	0.000209943	622	15118	581	15118	207	15118
KDM4A	0.000214013	203	15118	626	15118	377	15118
PCDHGA1	0.000214013	626	15118	233	15118	69	15118
CSMD3	0.0002171	629	15118	162	15118	108	15118
MAPK4	0.000218135	431	15118	630	15118	91	15118
TEX15	0.000219174	545	15118	264	15118	631	15118
UBR4	0.000220216	274	15118	160	15118	632	15118
NRIP1	0.000220216	632	15118	117	15118	384	15118
CHD7	0.000221262	357	15118	330	15118	633	15118
HSPG2	0.000224417	636	15118	157	15118	294	15118
RELN	0.000232979	644	15118	252	15118	209	15118
HEPH	0.000234065	462	15118	594	15118	645	15118
AP000769.3	0.000241756	652	15118	200	15118	165	15118
PCDHA6	0.000250751	660	15118	587	15118	320	15118
KIAA1210	0.000257436	4110	15118	69	15118	80	15118
PLEKHH2	0.0002706	677	15118	653	15118	237	15118
PLCB4	0.000281519	262	15118	141	15118	686	15118
VIRMA	0.000281519	568	15118	686	15118	115	15118
FCGBP	0.000287711	243	15118	691	15118	644	15118
UHRF1BP1L	0.00029526	252	15118	105	15118	697	15118
MEGF8	0.000296531	698	15118	267	15118	234	15118
ASH1L	0.000306829	459	15118	704	15118	706	15118
CFH	0.00030944	708	15118	76	15118	651	15118
GRIPAP1	0.000310752	178	15118	709	15118	500	15118
MPO	0.000314707	712	15118	400	15118	200	15118
ARHGAP35	0.000317363	714	15118	692	15118	89	15118
AKAP9	0.000320034	79	15118	492	15118	716	15118
FLG	0.000321375	717	15118	7	15118	97	15118
NBEA	0.000328135	275	15118	722	15118	647	15118
SLC9A8	0.000336373	131	15118	358	15118	728	15118
ITGB4	0.000336373	404	15118	728	15118	84	15118
PCDHB11	0.000336373	728	15118	342	15118	420	15118
ABCA13	0.000339184	901	15118	92	15118	87	15118
GSPT2	0.000350406	301	15118	195	15118	738	15118
SHROOM2	0.000353259	705	15118	472	15118	740	15118
PRUNE2	0.000353898	5268	15118	26	15118	94	15118
COL5A1	0.00035901	739	15118	744	15118	404	15118
HEATR1	0.000360458	745	15118	414	15118	235	15118
DOCK10	0.000373662	754	15118	231	15118	85	15118
FAM199X	0.000379633	176	15118	758	15118	591	15118
ABCA9	0.000387185	763	15118	190	15118	78	15118
CRB1	0.000388707	488	15118	764	15118	532	15118
PACSIN1	0.000388707	764	15118	661	15118	313	15118
CYSLTR2	0.000391764	145	15118	685	15118	766	15118
FMN2	0.000399906	923	15118	100	15118	42	15118
MAGI1	0.000404151	774	15118	662	15118	669	15118
PIWIL1	0.000405717	390	15118	713	15118	775	15118
EHMT1	0.000421605	332	15118	785	15118	45	15118
NLRP11	0.000421605	605	15118	601	15118	785	15118
TFE3	0.000424832	338	15118	701	15118	787	15118
DSEL	0.000426451	788	15118	50	15118	124	15118
MKRN3	0.00043297	180	15118	131	15118	792	15118
RXRA	0.000451239	463	15118	803	15118	558	15118
ASB5	0.00045971	808	15118	19	15118	681	15118
NID1	0.000463128	194	15118	79	15118	810	15118
USH2A	0.000471747	815	15118	179	15118	291	15118
LRBA	0.000473483	335	15118	299	15118	816	15118
MB21D2	0.000478718	819	15118	426	15118	220	15118
VPS13D	0.000485758	136	15118	719	15118	823	15118
TDRD6	0.000485758	651	15118	823	15118	699	15118
LPAR6	0.000500044	831	15118	336	15118	575	15118
FHOD3	0.000500312	1080	15118	43	15118	112	15118
NBAS	0.000518133	1819	15118	112	15118	114	15118
RASAL2	0.000529451	138	15118	563	15118	847	15118
STAG3	0.00053509	111	15118	850	15118	447	15118
CSMD1	0.000536264	2801	15118	116	15118	62	15118
ZFHX3	0.000536979	759	15118	644	15118	851	15118
PKHD1	0.000536979	851	15118	95	15118	408	15118
SYT9	0.000538872	15	15118	633	15118	852	15118
RIF1	0.000540769	156	15118	469	15118	853	15118
MYH8	0.000545446	6574	15118	6	15118	117	15118
NRXN2	0.000546488	82	15118	741	15118	856	15118
FAM135B	0.000548403	857	15118	549	15118	297	15118
CARMIL3	0.000550323	858	15118	159	15118	822	15118
PHF3	0.000554176	286	15118	860	15118	326	15118
MACF1	0.000554706	979	15118	118	15118	95	15118
OBSCN	0.000554706	8566	15118	12	15118	118	15118
KCNB1	0.000558047	862	15118	433	15118	212	15118
NEB	0.000561936	864	15118	142	15118	102	15118
NUP153	0.000564043	1336	15118	119	15118	41	15118
PCNX1	0.000567803	360	15118	460	15118	867	15118
PDZD2	0.000569767	868	15118	488	15118	418	15118
KDM3A	0.000571737	105	15118	430	15118	869	15118
CHD5	0.000571737	523	15118	869	15118	441	15118
RNF213	0.000577672	54	15118	872	15118	547	15118
PLD5	0.000579659	828	15118	353	15118	873	15118
PCDH11X	0.000581651	366	15118	874	15118	675	15118
STAG2	0.000587654	107	15118	877	15118	259	15118
MAML2	0.000595722	881	15118	324	15118	205	15118
ZNF565	0.000597751	882	15118	378	15118	619	15118
SENP1	0.000635057	500	15118	318	15118	900	15118
ABCA8	0.000651562	2031	15118	128	15118	96	15118
PCDHGA9	0.000652124	209	15118	659	15118	908	15118
MAP2	0.00066077	811	15118	444	15118	912	15118
LRRC66	0.000661673	5796	15118	129	15118	77	15118
COL4A6	0.000665122	340	15118	795	15118	914	15118
ATP2A1	0.000669493	801	15118	794	15118	916	15118
USF3	0.000673883	676	15118	380	15118	918	15118
DST	0.000673883	918	15118	74	15118	198	15118
PLXNA3	0.000676086	534	15118	919	15118	676	15118
ATAD2	0.000680504	775	15118	921	15118	599	15118
SLITRK4	0.000682129	2959	15118	81	15118	131	15118
BAP1	0.000687169	227	15118	878	15118	924	15118
XIRP2	0.0006894	925	15118	109	15118	174	15118
OTOF	0.000705153	394	15118	193	15118	932	15118
SCN4A	0.000723968	135	15118	122	15118	986	15118
GRIK2	0.000739713	947	15118	144	15118	284	15118
EML5	0.000745351	2568	15118	137	15118	30	15118
AC004922.1	0.000745351	7556	15118	45	15118	137	15118
KLHL4	0.000751479	541	15118	791	15118	952	15118
PSD2	0.000756159	14949	15118	138	15118	103	15118
WNK1	0.000760981	955	15118	668	15118	956	15118
MYT1L	0.000770563	960	15118	783	15118	448	15118
MRC1	0.000772971	961	15118	317	15118	725	15118
ARAF	0.000775384	796	15118	68	15118	962	15118
PKLR	0.000778007	140	15118	2806	15118	75	15118
TRPS1	0.000789046	13088	15118	86	15118	141	15118
LAMC3	0.000833978	100	15118	145	15118	1222	15118
PIGN	0.000839899	953	15118	496	15118	988	15118
LRP1B	0.000845404	1551	15118	46	15118	146	15118
PCDHA3	0.000852702	246	15118	801	15118	993	15118
CDH9	0.000865635	416	15118	882	15118	998	15118
WDFY3	0.000868487	3958	15118	148	15118	129	15118
HDAC5	0.000870844	503	15118	1000	15118	601	15118
ADGRG4	0.000870844	1000	15118	468	15118	739	15118
ICE1	0.00089188	2361	15118	150	15118	127	15118
RFFL	0.000891891	1008	15118	904	15118	782	15118
PYGB	0.000894545	944	15118	1009	15118	419	15118
KMT2B	0.000897205	236	15118	202	15118	1010	15118
DPP10	0.00089987	1011	15118	238	15118	145	15118
RIMS2	0.000907897	1014	15118	210	15118	282	15118
TLR7	0.000915971	481	15118	976	15118	1017	15118
DSCAM	0.00095706	1032	15118	206	15118	821	15118
GRIN2C	0.000959842	1033	15118	281	15118	310	15118
SOBP	0.000973834	1038	15118	506	15118	333	15118
ATAD2B	0.000976648	1039	15118	222	15118	519	15118
COL4A4	0.000987961	235	15118	1043	15118	545	15118
PCDHA13	0.00099365	26	15118	1045	15118	826	15118
PTPRH	0.00099365	240	15118	567	15118	1045	15118
MIA2	0.00102533	1056	15118	451	15118	965	15118
MET	0.00102605	12659	15118	90	15118	161	15118
KCNB2	0.00103701	1060	15118	429	15118	335	15118
PDGFRB	0.00104289	125	15118	932	15118	1062	15118
LRGUK	0.00104879	842	15118	1064	15118	663	15118
C11orf24	0.00105767	337	15118	565	15118	1067	15118
MYLK	0.00105767	694	15118	1067	15118	389	15118
PCDHA2	0.00106661	1070	15118	573	15118	250	15118
TNR	0.0010696	839	15118	1071	15118	543	15118
NRK	0.0010726	295	15118	1072	15118	1006	15118
NCOR2	0.0010726	1072	15118	146	15118	324	15118
FAM47C	0.00108766	195	15118	1059	15118	1077	15118
IDH1	0.00110593	1083	15118	355	15118	982	15118
SEMA4A	0.0011213	1088	15118	485	15118	784	15118
RADX	0.00112439	494	15118	491	15118	1089	15118
MYH14	0.00114619	656	15118	1096	15118	752	15118
PDE1C	0.00115562	1064	15118	1099	15118	970	15118
ADCY10	0.00115878	1012	15118	1100	15118	347	15118
BRWD3	0.00118102	535	15118	1020	15118	1107	15118
MELTF	0.00118743	411	15118	1109	15118	960	15118
SHANK1	0.00119665	174	15118	107	15118	1165	15118
KIAA1109	0.00120031	1113	15118	387	15118	350	15118
SVEP1	0.00120355	1114	15118	268	15118	770	15118
MYH9	0.00121031	2091	15118	114	15118	175	15118
IRS4	0.00122308	1120	15118	678	15118	659	15118
ROS1	0.00123293	1123	15118	796	15118	90	15118
AKT1	0.00125278	1129	15118	54	15118	398	15118
PRKCQ	0.00126572	4285	15118	174	15118	179	15118
INPPL1	0.00128972	1140	15118	1038	15118	882	15118
ABCA12	0.00129311	586	15118	1141	15118	1113	15118
ZNF184	0.00129992	1143	15118	295	15118	804	15118
SYN1	0.00131017	640	15118	1146	15118	143	15118
ABCA3	0.0013136	312	15118	739	15118	1147	15118
C2CD3	0.00132048	81	15118	1149	15118	557	15118
AKAP13	0.00132236	7530	15118	5	15118	183	15118
NRAP	0.00132393	207	15118	925	15118	1150	15118
PM20D1	0.00133778	765	15118	528	15118	1154	15118
DNAH17	0.00135115	8033	15118	37	15118	185	15118
EPG5	0.00138346	667	15118	1167	15118	690	15118
GPR15	0.00139415	1170	15118	1158	15118	412	15118
ATP9A	0.0013949	5664	15118	188	15118	122	15118
CIT	0.0013949	11524	15118	24	15118	188	15118
HYDIN	0.0014013	371	15118	1172	15118	1015	15118
ZNF292	0.00140848	1174	15118	729	15118	1086	15118
LPA	0.00140964	2035	15118	189	15118	160	15118
ZFPM2	0.00142654	963	15118	1179	15118	861	15118
ANK2	0.00142654	1179	15118	411	15118	287	15118
OGDH	0.00144475	507	15118	983	15118	1184	15118
SHISA4	0.00145208	844	15118	1186	15118	830	15118
SF3B1	0.00145431	11289	15118	51	15118	192	15118
ATP7A	0.00145575	782	15118	326	15118	1187	15118
KMT2E	0.00146312	1189	15118	194	15118	356	15118
MTOR	0.00146681	1190	15118	512	15118	693	15118
ADGRD1	0.00147421	24	15118	1192	15118	744	15118
FLNC	0.00147421	1192	15118	494	15118	662	15118
SLC39A4	0.00149282	399	15118	595	15118	1197	15118
GON4L	0.00150407	1200	15118	1148	15118	947	15118
MECP2	0.00151495	3541	15118	196	15118	86	15118
TMF1	0.00153052	649	15118	1207	15118	152	15118
TBC1D32	0.00153432	177	15118	1208	15118	579	15118
EPB41L4A	0.00155728	1214	15118	818	15118	195	15118
SCN10A	0.00156885	612	15118	1217	15118	735	15118
ELF4	0.00158047	56	15118	1094	15118	1220	15118
ATP2B3	0.00159247	18	15118	201	15118	1438	15118
KIAA2026	0.00159605	840	15118	290	15118	1224	15118
NUMA1	0.00159996	61	15118	751	15118	1225	15118
SYNPO2L	0.00160388	470	15118	1115	15118	1226	15118
PDZRN4	0.0016078	1144	15118	1010	15118	1227	15118
UGGT2	0.00163943	1235	15118	166	15118	518	15118
ANKRD12	0.0016554	1239	15118	243	15118	357	15118
ATP11C	0.00166745	1242	15118	198	15118	280	15118
DNAH11	0.00168359	1246	15118	323	15118	371	15118
RAD54B	0.0017368	288	15118	887	15118	1259	15118
USP12	0.0017368	638	15118	1259	15118	439	15118
COL22A1	0.00175756	1264	15118	865	15118	955	15118
NHS	0.00176591	1266	15118	838	15118	361	15118
P2RY8	0.00177848	1269	15118	1266	15118	1119	15118
CDK5RAP2	0.00179534	330	15118	1273	15118	374	15118
DMBT1	0.00179957	482	15118	778	15118	1274	15118
SPHKAP	0.00180299	6271	15118	214	15118	151	15118
HECW1	0.0018123	575	15118	443	15118	1277	15118
COL27A1	0.00183795	99	15118	1283	15118	1118	15118
TLL1	0.00185341	1462	15118	217	15118	57	15118
PRKCB	0.00188996	1295	15118	608	15118	414	15118
AMER1	0.00189873	455	15118	1297	15118	938	15118
IQUB	0.00192075	999	15118	629	15118	1302	15118
SEMA3G	0.00195188	124	15118	1145	15118	1309	15118
TPTE	0.00197373	21	15118	1943	15118	224	15118
FOXJ3	0.00197882	215	15118	1129	15118	1315	15118
GEMIN5	0.00197882	526	15118	1315	15118	446	15118
NECAB1	0.00199123	14833	15118	225	15118	133	15118
SALL1	0.00199238	1318	15118	996	15118	865	15118
PKD1	0.00200601	1321	15118	296	15118	755	15118
CHD6	0.00202645	2630	15118	227	15118	176	15118
GPS2	0.00202885	1326	15118	772	15118	254	15118
CDR1	0.00204417	7697	15118	228	15118	128	15118
RBM28	0.00204726	1095	15118	1097	15118	1330	15118
PPFIA2	0.00206113	697	15118	969	15118	1333	15118
CHTF18	0.00206197	229	15118	2597	15118	20	15118
RGS7	0.00206577	38	15118	1334	15118	286	15118
NUP160	0.00206577	1334	15118	624	15118	304	15118
LHX9	0.00209375	989	15118	1340	15118	216	15118
IGHV4-28	0.0020978	12279	15118	121	15118	231	15118
ABCC8	0.00211726	1345	15118	291	15118	295	15118
BAZ2B	0.00215046	1352	15118	453	15118	490	15118
ZC3H13	0.0021648	313	15118	927	15118	1355	15118
PLEC	0.00217439	383	15118	1357	15118	56	15118
BNC2	0.00218401	1359	15118	596	15118	511	15118
KIF13B	0.00218871	152	15118	236	15118	2140	15118
TENM4	0.00219366	514	15118	846	15118	1361	15118
ZNFX1	0.00221305	112	15118	1365	15118	1002	15118
NUP214	0.00222766	1062	15118	694	15118	1368	15118
SLC24A3	0.00223254	915	15118	1369	15118	1198	15118
ITGB3BP	0.00223254	1125	15118	895	15118	1369	15118
BRCA2	0.00223744	282	15118	1370	15118	1005	15118
JMJD1C	0.00224234	1371	15118	283	15118	1199	15118
TYR	0.00225216	1373	15118	780	15118	985	15118
PC	0.00225708	185	15118	1295	15118	1374	15118
PXDNL	0.00227683	731	15118	956	15118	1378	15118
PCDHB13	0.00228675	836	15118	754	15118	1380	15118
TENM3	0.00230032	3401	15118	242	15118	162	15118
CACNA1S	0.00230169	250	15118	1098	15118	1383	15118
ZNF366	0.00231168	798	15118	365	15118	1385	15118
FAM47A	0.00233679	1390	15118	845	15118	884	15118
USP24	0.00235715	6410	15118	173	15118	245	15118
CRIM1	0.00238064	3	15118	623	15118	1834	15118
ZNF208	0.00238244	1399	15118	800	15118	163	15118
ADGRL4	0.00238755	1400	15118	905	15118	187	15118
NCAM2	0.00241836	1406	15118	1378	15118	1265	15118
NSDHL	0.00243399	6405	15118	184	15118	249	15118
PREX2	0.00244423	1411	15118	221	15118	399	15118
TNRC6B	0.00247029	133	15118	1416	15118	1019	15118
ARHGAP11A	0.00247552	1417	15118	379	15118	363	15118
FRYL	0.00248076	1418	15118	687	15118	910	15118
PCSK5	0.00248601	720	15118	1419	15118	1218	15118
PAPPA2	0.00253358	673	15118	1428	15118	841	15118
AFF2	0.00255492	97	15118	1432	15118	598	15118
SCN3A	0.00255492	162	15118	1235	15118	1432	15118
ADAMTS17	0.002571	715	15118	1435	15118	1228	15118
MRGPRX4	0.00257637	88	15118	1436	15118	1344	15118
ARHGAP21	0.00259134	9940	15118	257	15118	54	15118
TRIP11	0.00259254	1439	15118	814	15118	1046	15118
HROB	0.00259795	544	15118	1440	15118	1213	15118
CASP8	0.00259795	1440	15118	213	15118	514	15118
SLX4	0.00260336	744	15118	416	15118	1441	15118
PPP1R3A	0.00261135	7549	15118	165	15118	258	15118
VPS26A	0.00261964	1409	15118	1181	15118	1444	15118
SLCO1C1	0.00263599	598	15118	1447	15118	590	15118
ANK3	0.0026516	2971	15118	139	15118	260	15118
SLC4A1	0.00267183	102	15118	1932	15118	261	15118
SPANXN2	0.00267992	696	15118	1455	15118	1255	15118
MBD6	0.00270207	1459	15118	768	15118	774	15118
GPAM	0.00270763	1015	15118	164	15118	1460	15118
WAS	0.00270763	1460	15118	828	15118	584	15118
DNAH9	0.00271254	1709	15118	124	15118	263	15118
MTM1	0.00273552	571	15118	640	15118	1465	15118
CECR2	0.00275235	1468	15118	656	15118	983	15118
ATP11A	0.00276361	457	15118	1470	15118	1091	15118
FSHR	0.00276925	1043	15118	1471	15118	689	15118
IGF1R	0.00277417	5643	15118	197	15118	266	15118
KLHL1	0.00279486	12120	15118	62	15118	267	15118
ADAMTS13	0.00279756	1476	15118	279	15118	372	15118
PKD1L1	0.00280325	1310	15118	1477	15118	435	15118
HCFC1	0.00281464	542	15118	1057	15118	1479	15118
COL6A6	0.00282035	221	15118	896	15118	1480	15118
VPS13C	0.00282607	1481	15118	761	15118	771	15118
ELP1	0.00284901	70	15118	958	15118	1485	15118
UNC13C	0.0028574	2026	15118	191	15118	270	15118
KMT2D	0.0028784	5166	15118	271	15118	27	15118
COL6A3	0.0028784	3062	15118	262	15118	271	15118
DNAH7	0.00288366	1491	15118	140	15118	451	15118
NOTCH2	0.00290109	1494	15118	275	15118	168	15118
BRD1	0.00292444	1457	15118	1465	15118	1498	15118
NOTCH3	0.00293616	1488	15118	684	15118	1500	15118
CDKN1B	0.00297152	186	15118	1506	15118	491	15118
NRF1	0.00297152	1118	15118	274	15118	1506	15118
VCPIP1	0.00297152	1506	15118	1422	15118	1037	15118
NIN	0.0029756	4	15118	1732	15118	1153	15118
PANX1	0.00298336	245	15118	1508	15118	1363	15118
ACACA	0.00298453	2646	15118	55	15118	276	15118
THOC2	0.00306717	520	15118	1271	15118	1522	15118
TEP1	0.00307927	498	15118	1524	15118	671	15118
ZNF207	0.0030914	793	15118	1448	15118	1526	15118
USP34	0.00312799	1532	15118	515	15118	825	15118
EHD1	0.0031834	933	15118	1541	15118	1463	15118
ERBB2	0.0031958	1543	15118	402	15118	239	15118
ACSL5	0.00320202	346	15118	1544	15118	864	15118
CRNKL1	0.00320202	865	15118	966	15118	1544	15118
SORT1	0.00322469	8698	15118	287	15118	215	15118
AMPD3	0.00324574	436	15118	1551	15118	646	15118
KLHL9	0.00324698	10779	15118	288	15118	92	15118
SLC16A6	0.00326934	12344	15118	289	15118	275	15118
GSPT1	0.00328353	1557	15118	1101	15118	1100	15118
NIBAN2	0.00329619	701	15118	1559	15118	1339	15118
PCDHA9	0.00330888	1561	15118	1215	15118	136	15118
CUL9	0.00332161	303	15118	1563	15118	1059	15118
ESF1	0.00337284	607	15118	1571	15118	1024	15118
CHD4	0.00338229	2771	15118	294	15118	256	15118
CDH19	0.00338573	1363	15118	1573	15118	903	15118
INSRR	0.00339865	405	15118	207	15118	1575	15118
DGCR8	0.0034311	477	15118	543	15118	1580	15118
FREM2	0.0034311	1580	15118	77	15118	715	15118
PIWIL3	0.00344414	1582	15118	1008	15118	1412	15118
AKNA	0.00345097	6397	15118	297	15118	116	15118
UBC	0.00348345	381	15118	664	15118	1588	15118
ZFR	0.00349003	647	15118	1589	15118	931	15118
HRNR	0.00349003	1589	15118	837	15118	781	15118
SEMA4D	0.00351644	350	15118	829	15118	1593	15118
PPP1R1A	0.00358974	1604	15118	832	15118	508	15118
MYH2	0.00359037	1718	15118	147	15118	303	15118
TRPC6	0.00360318	448	15118	1359	15118	1606	15118
ANKHD1-EIF4EBP3	0.00363745	3038	15118	65	15118	305	15118
WSCD2	0.00366109	4941	15118	293	15118	306	15118
TNC	0.00366406	410	15118	1615	15118	1310	15118
DDX51	0.00367768	433	15118	1617	15118	1193	15118
SSX5	0.00368482	2680	15118	307	15118	98	15118
LILRB5	0.00370502	276	15118	1621	15118	957	15118
PRKDC	0.00370502	1621	15118	445	15118	872	15118
PTPRB	0.00370862	4618	15118	126	15118	308	15118
SPATA31D1	0.00374629	661	15118	1280	15118	1627	15118
LAMB4	0.0037532	1119	15118	1628	15118	1416	15118
ODF2	0.00376704	895	15118	1630	15118	701	15118
KRAS	0.00378091	1632	15118	606	15118	180	15118
LTBP2	0.00378786	127	15118	1201	15118	1633	15118
DHCR24	0.00380877	147	15118	1352	15118	1636	15118
EXT2	0.00381575	733	15118	930	15118	1637	15118
DNMT1	0.00382974	1639	15118	1437	15118	936	15118
FRMPD4	0.00385784	1643	15118	237	15118	1139	15118
PHKB	0.00390174	14325	15118	316	15118	51	15118
RGS3	0.00392154	71	15118	363	15118	1652	15118
ARHGEF11	0.0039644	1658	15118	942	15118	1084	15118
FASN	0.00399314	1662	15118	343	15118	181	15118
RBL1	0.00400011	320	15118	41	15118	1751	15118
MARF1	0.00402203	1666	15118	1256	15118	1431	15118
DYNC1H1	0.0040249	4632	15118	321	15118	17	15118
POLA1	0.00403652	65	15118	1011	15118	1668	15118
KIF2B	0.00407291	46	15118	1673	15118	1451	15118
CCDC185	0.00407469	14399	15118	163	15118	323	15118
DSP	0.00408021	1355	15118	277	15118	1674	15118
RBM6	0.00410951	1678	15118	1348	15118	929	15118
FLG2	0.00411686	1679	15118	535	15118	720	15118
SLITRK2	0.00416113	1685	15118	964	15118	173	15118
STAT4	0.00417517	14576	15118	176	15118	327	15118
SARDH	0.00417595	752	15118	1687	15118	1678	15118
KCNQ2	0.00418338	1237	15118	1688	15118	1680	15118
SLC4A5	0.00419826	169	15118	530	15118	1690	15118
WWC3	0.00419826	1690	15118	1672	15118	1254	15118
ABCC4	0.00420571	1691	15118	578	15118	797	15118
CPS1	0.00422064	249	15118	1693	15118	1399	15118
COL6A2	0.00428827	256	15118	1702	15118	1508	15118
IFT122	0.00430247	8943	15118	167	15118	332	15118
MYO16	0.0043034	212	15118	1153	15118	1704	15118
ADAMTS18	0.00431097	823	15118	1602	15118	1705	15118
TSPOAP1	0.00432815	69	15118	333	15118	2891	15118
MYO15A	0.00434137	358	15118	1709	15118	767	15118
GJA10	0.00434137	1337	15118	1652	15118	1709	15118
CCDC144A	0.00434899	711	15118	1710	15118	1692	15118
LRFN5	0.00435662	1446	15118	1711	15118	1459	15118
CD101	0.00435662	577	15118	1287	15118	1711	15118
DPY19L4	0.0043719	761	15118	1713	15118	480	15118
FN1	0.0043719	1391	15118	1651	15118	1713	15118
RALGAPA2	0.0043719	1713	15118	1175	15118	1061	15118
SLIT2	0.00438723	1715	15118	224	15118	678	15118
GBP1	0.0043949	913	15118	1130	15118	1716	15118
GATAD2A	0.0043949	1716	15118	1202	15118	1257	15118
NAT10	0.00441798	528	15118	918	15118	1719	15118
ACAD11	0.00444887	738	15118	1723	15118	1321	15118
TG	0.00445771	3552	15118	338	15118	182	15118
STKLD1	0.00445771	6449	15118	300	15118	338	15118
RPGRIP1L	0.00446437	903	15118	1725	15118	1115	15118
STAT6	0.00446437	1725	15118	1332	15118	824	15118
DCDC1	0.00447214	1726	15118	223	15118	1490	15118
DUSP10	0.00447214	266	15118	1127	15118	1726	15118
TRPM6	0.00453635	5234	15118	110	15118	341	15118
VSTM4	0.00456601	244	15118	1738	15118	1217	15118
FAN1	0.00457389	403	15118	642	15118	1739	15118
OXCT1	0.00457389	1739	15118	840	15118	191	15118
BAALC	0.00458178	1680	15118	1345	15118	1740	15118
TRPM5	0.00462932	170	15118	857	15118	1746	15118
IKBKE	0.00463727	25	15118	1747	15118	688	15118
UTP20	0.00470123	1109	15118	1755	15118	456	15118
NLGN4X	0.00472247	211	15118	348	15118	1970	15118
ARHGEF17	0.00473343	1245	15118	1759	15118	1708	15118
BCOR	0.00475768	32	15118	434	15118	1762	15118
CCDC68	0.00475768	1762	15118	1577	15118	1710	15118
PKHD1L1	0.00480336	4344	15118	351	15118	330	15118
DOCK8	0.00481458	1769	15118	755	15118	893	15118
PRRC2C	0.00484729	1461	15118	1773	15118	1076	15118
CCDC80	0.00485549	1774	15118	339	15118	469	15118
ZNF229	0.00487192	751	15118	1776	15118	1069	15118
PDS5A	0.00488839	184	15118	1778	15118	1486	15118
BOD1L1	0.00488839	1778	15118	48	15118	1398	15118
IGDCC3	0.0049049	1763	15118	1206	15118	1780	15118
DNM3	0.0049049	1780	15118	671	15118	866	15118
ZEB2	0.00491316	1781	15118	1597	15118	637	15118
LRRC7	0.00494632	536	15118	1785	15118	1169	15118
SIGLEC11	0.00494632	1785	15118	1236	15118	321	15118
FRY	0.00501309	1079	15118	1173	15118	1793	15118
GRID1	0.00502148	1598	15118	1794	15118	1592	15118
KDM2A	0.00502988	552	15118	1387	15118	1795	15118
CDK11A	0.005072	348	15118	1625	15118	1800	15118
TENM2	0.00510574	7963	15118	362	15118	277	15118
ZP4	0.00510587	1804	15118	1272	15118	197	15118
PPP1R12B	0.00513137	167	15118	1807	15118	1063	15118
SPTAN1	0.0051617	265	15118	1960	15118	364	15118
ARHGEF9	0.00516551	1472	15118	1811	15118	1647	15118
HNRNPR	0.00517406	1812	15118	219	15118	1683	15118
TRPM3	0.00518979	7639	15118	181	15118	365	15118
PCLO	0.00521795	3991	15118	366	15118	342	15118
PCARE	0.0052256	1529	15118	936	15118	1818	15118
ITPR3	0.00523423	1222	15118	1728	15118	1819	15118
LCE1A	0.00524286	450	15118	991	15118	1820	15118
SHANK2	0.00524286	703	15118	1820	15118	1029	15118
MEFV	0.00526881	206	15118	1823	15118	1231	15118
TGFBR2	0.0052745	14351	15118	17	15118	368	15118
TECTA	0.00527748	1824	15118	464	15118	504	15118
WDR13	0.00531226	1828	15118	748	15118	1172	15118
UBR5	0.00532971	1830	15118	526	15118	300	15118
ATXN1	0.00532971	1795	15118	1830	15118	381	15118
WDR44	0.0054748	2778	15118	80	15118	375	15118
TOGARAM1	0.00550371	10161	15118	170	15118	376	15118
PCDH15	0.00550627	1005	15118	1731	15118	1850	15118
USP15	0.00552414	515	15118	1852	15118	1148	15118
PCDHB16	0.0055327	8538	15118	377	15118	228	15118
GRIP2	0.00554204	1052	15118	1854	15118	140	15118
MROH8	0.00555101	1855	15118	1314	15118	786	15118
MYO6	0.00556176	4199	15118	89	15118	378	15118
WASF4P	0.00565938	356	15118	871	15118	1867	15118
KAT6B	0.00567876	382	15118	381	15118	2193	15118
SLC35A2	0.00569581	826	15118	868	15118	1871	15118
PPP1R9A	0.00572324	1874	15118	779	15118	1301	15118
TTC37	0.0057324	1067	15118	1875	15118	1753	15118
GNL3L	0.00573771	3775	15118	384	15118	178	15118
CFAP74	0.0058153	1465	15118	1397	15118	1884	15118
DCAF1	0.00582669	387	15118	259	15118	2144	15118
C3	0.00588033	1891	15118	805	15118	513	15118
ARHGEF40	0.005899	997	15118	1033	15118	1893	15118
CACNA1C	0.00591635	5135	15118	390	15118	139	15118
CEP290	0.00597649	13249	15118	392	15118	255	15118
COL20A1	0.00599293	1133	15118	1903	15118	1832	15118
HERC6	0.00599293	1136	15118	1303	15118	1903	15118
MLLT10	0.00600238	1434	15118	1361	15118	1904	15118
OR51E2	0.0060213	47	15118	1168	15118	1906	15118
EXOSC9	0.00607831	393	15118	1912	15118	1030	15118
EP400	0.00607831	1912	15118	125	15118	541	15118
PKN2	0.00608785	1913	15118	1441	15118	1331	15118
PTPRN2	0.00610696	663	15118	1403	15118	1915	15118
IGSF3	0.00611652	769	15118	987	15118	1916	15118
NLRC4	0.0061261	1407	15118	1883	15118	1917	15118
XDH	0.00625151	1930	15118	1048	15118	1643	15118
CACNA1D	0.0063002	144	15118	1935	15118	1356	15118
RABEP1	0.00631262	12728	15118	403	15118	123	15118
DCC	0.0063747	307	15118	3299	15118	405	15118
COL4A5	0.00637862	1943	15118	1504	15118	1194	15118
CACNA1E	0.00640586	2584	15118	280	15118	406	15118
SPTBN2	0.00643709	2830	15118	407	15118	15	15118
PCDHA4	0.00643787	1949	15118	97	15118	423	15118
MORC4	0.0064577	905	15118	1951	15118	461	15118
NGEF	0.00646763	1952	15118	985	15118	1951	15118
SLC6A5	0.00651743	420	15118	1957	15118	714	15118
HSD3B2	0.00654743	1960	15118	750	15118	1940	15118
PCDH10	0.00656749	1962	15118	1264	15118	1060	15118
CSPP1	0.00659764	1965	15118	655	15118	1766	15118
DNAH5	0.00660772	1966	15118	305	15118	649	15118
CACNA1H	0.00663799	994	15118	1114	15118	1969	15118
KY	0.00663799	1969	15118	1700	15118	464	15118
ITGA6	0.00666837	1972	15118	1899	15118	484	15118
PPP1R10	0.00667851	237	15118	946	15118	1973	15118
MYO5A	0.00668867	563	15118	1312	15118	1974	15118
CKAP2L	0.00668867	1919	15118	1974	15118	1422	15118
NELFCD	0.00672939	1978	15118	762	15118	1123	15118
COL7A1	0.00680105	1985	15118	1160	15118	121	15118
COL16A1	0.00682162	1987	15118	1840	15118	783	15118
KDM3B	0.00686288	980	15118	1991	15118	588	15118
HOOK1	0.00687322	137	15118	1992	15118	1149	15118
SNAP91	0.0068821	8515	15118	421	15118	367	15118
PLEKHG1	0.00688357	108	15118	1993	15118	730	15118
SARS1	0.0069043	1995	15118	1185	15118	880	15118
RP1L1	0.00691444	30	15118	422	15118	2328	15118
OVCH1	0.00693548	1392	15118	695	15118	1998	15118
ACE	0.00697935	15017	15118	66	15118	424	15118
AR	0.00701908	669	15118	1060	15118	2006	15118
TTC7B	0.00702958	685	15118	2007	15118	974	15118
BCL9	0.00707728	10100	15118	427	15118	101	15118
SULT1A2	0.00710335	1001	15118	1029	15118	2014	15118
XPO1	0.00714574	480	15118	1676	15118	2018	15118
FILIP1L	0.00715636	2019	15118	806	15118	605	15118
ZC3H18	0.00720889	8271	15118	431	15118	417	15118
AHNAK2	0.00720889	13738	15118	367	15118	431	15118
KCNH2	0.00726317	2029	15118	1356	15118	331	15118
NLRP12	0.00727391	2030	15118	1760	15118	1501	15118
CHIA	0.00727391	447	15118	2030	15118	1802	15118
FOXA2	0.00728466	469	15118	1451	15118	2031	15118
GPR137B	0.00732777	1030	15118	2035	15118	1909	15118
SETD2	0.00734938	885	15118	1313	15118	2037	15118
MISP	0.00738188	860	15118	2040	15118	1108	15118
ADAMTSL3	0.00740361	2042	15118	438	15118	340	15118
ZFP36L1	0.00740852	14159	15118	437	15118	352	15118
PIGK	0.00742537	2044	15118	582	15118	105	15118
RIN3	0.00743627	538	15118	1923	15118	2045	15118
VWA3A	0.00746903	574	15118	2048	15118	980	15118
BRPF3	0.00749092	397	15118	816	15118	2050	15118
VCAM1	0.00756788	364	15118	1929	15118	2057	15118
NUP210L	0.00762318	94	15118	637	15118	2062	15118
LRP4	0.00767874	1858	15118	948	15118	2067	15118
MERTK	0.00772338	579	15118	1787	15118	2071	15118
DOCK4	0.00773247	5190	15118	585	15118	12	15118
CLEC18C	0.00775698	1758	15118	2074	15118	1328	15118
ALOXE3	0.0077682	2075	15118	1847	15118	1446	15118
SYDE1	0.00779067	1501	15118	2077	15118	1749	15118
GPC5	0.00781319	1293	15118	2079	15118	1462	15118
EEF2	0.00781581	3472	15118	371	15118	449	15118
ADCY5	0.00781581	10879	15118	449	15118	325	15118
SLC6A14	0.00783575	171	15118	1393	15118	2081	15118
CACNA1F	0.00785023	6290	15118	450	15118	407	15118
PCNX2	0.00785835	2083	15118	1136	15118	1630	15118
SGIP1	0.0079606	316	15118	1788	15118	2092	15118
ANKRD17	0.00798866	9578	15118	199	15118	454	15118
BSN	0.00805223	2100	15118	130	15118	641	15118
CNKSR2	0.00805832	7649	15118	456	15118	455	15118
ILF3	0.00806374	1058	15118	2101	15118	1483	15118
SMCHD1	0.00809326	3756	15118	457	15118	88	15118
ZNF648	0.00809831	559	15118	2104	15118	1402	15118
GNAS	0.00812828	3787	15118	458	15118	279	15118
UCP2	0.00813299	315	15118	1797	15118	2107	15118
KIF18B	0.00815616	1875	15118	1307	15118	2109	15118
RPUSD4	0.00817937	254	15118	1366	15118	2111	15118
SI	0.00822593	306	15118	1842	15118	2115	15118
DTX2	0.00823377	6894	15118	461	15118	296	15118
CPNE8	0.00828438	1567	15118	1513	15118	2120	15118
MAP3K15	0.00829611	385	15118	1661	15118	2121	15118
SORCS3	0.00835489	34	15118	1936	15118	2126	15118
ROBO1	0.00836668	113	15118	1466	15118	2127	15118
RPS6KA2	0.00837545	2293	15118	465	15118	211	15118
MINDY4	0.00840211	2130	15118	1668	15118	1589	15118
RUNX1T1	0.00841395	270	15118	2131	15118	1338	15118
DNAH3	0.00859019	13004	15118	471	15118	409	15118
LSR	0.00861683	201	15118	638	15118	2148	15118
ZNF106	0.00867711	1475	15118	2153	15118	749	15118
SPG11	0.00868921	1894	15118	986	15118	2154	15118
CPLANE1	0.00869856	2314	15118	143	15118	474	15118
CRTAC1	0.00877118	4216	15118	215	15118	476	15118
MXRA5	0.00877118	15022	15118	476	15118	292	15118
SMC1B	0.00877415	40	15118	2161	15118	602	15118
PIANP	0.00883517	2117	15118	1701	15118	2166	15118
TBC1D4	0.00884409	7294	15118	108	15118	478	15118
SBF2	0.00887192	483	15118	1427	15118	2169	15118
OR5P2	0.00887192	489	15118	2169	15118	2046	15118
YLPM1	0.00888065	6874	15118	87	15118	479	15118
OR5A1	0.00890876	2172	15118	1379	15118	1049	15118
H4C11	0.00893338	191	15118	1650	15118	2174	15118
NSD3	0.00894571	818	15118	1481	15118	2175	15118
RWDD2B	0.00898276	569	15118	2039	15118	2178	15118
TSPYL1	0.00899079	4486	15118	398	15118	482	15118
SLCO6A1	0.00899079	6808	15118	482	15118	119	15118
USP11	0.00903232	2182	15118	833	15118	1477	15118
DAPK1	0.00905717	510	15118	1456	15118	2184	15118
TASOR	0.00906459	3050	15118	484	15118	230	15118
ADAM29	0.00908206	2186	15118	302	15118	855	15118
HSP90AB1	0.00909453	2187	15118	396	15118	1001	15118
TTC14	0.00913199	2190	15118	804	15118	73	15118
IGFL3	0.0091445	2191	15118	1799	15118	2029	15118
PARP9	0.00919465	1577	15118	2195	15118	1065	15118
ANK1	0.00919465	2195	15118	995	15118	227	15118
CCNB3	0.00920722	2196	15118	1678	15118	1287	15118
TUBGCP2	0.00920722	345	15118	2196	15118	1052	15118
HNRNPDL	0.00921306	10441	15118	440	15118	488	15118
RTL9	0.0092198	2197	15118	1390	15118	1669	15118
ZMYM3	0.00925037	5717	15118	115	15118	489	15118
DCHS2	0.00933352	2206	15118	486	15118	1407	15118
PCDHB1	0.00938436	795	15118	2210	15118	776	15118
MYH7B	0.00939709	1415	15118	2211	15118	887	15118
PPEF1	0.00940031	4875	15118	493	15118	467	15118
RB1CC1	0.00940031	11984	15118	467	15118	493	15118
BIRC6	0.00947573	2986	15118	205	15118	495	15118
SLC1A6	0.00947573	4688	15118	495	15118	349	15118
LINGO2	0.00957665	2225	15118	621	15118	2049	15118
ZNF831	0.00958941	5740	15118	478	15118	498	15118
PLEKHA6	0.00961542	2228	15118	2098	15118	353	15118
SND1	0.00962744	6983	15118	499	15118	459	15118
TNXB	0.00962837	2229	15118	790	15118	142	15118
SEC16A	0.00966728	2232	15118	1180	15118	561	15118
ZNF419	0.00969328	1756	15118	2086	15118	2234	15118
TPCN1	0.00971933	627	15118	2236	15118	1269	15118
SLC26A4	0.00971933	2236	15118	1503	15118	1539	15118
DHDH	0.009742	6409	15118	442	15118	502	15118
ZNF577	0.00975848	292	15118	666	15118	2239	15118
ABCF2	0.00977156	2240	15118	1726	15118	1424	15118
DNAH8	0.00978034	3101	15118	418	15118	503	15118
TULP3	0.00978464	866	15118	2241	15118	2059	15118
PLXNA4	0.00981874	2770	15118	504	15118	309	15118
SMARCA1	0.00985722	2590	15118	218	15118	505	15118
CEP112	0.00985722	13507	15118	505	15118	71	15118
ACP3	0.00990295	533	15118	786	15118	2250	15118
LRP2	0.00991616	2251	15118	718	15118	425	15118
ZMIZ1	0.0099731	48	15118	508	15118	2770	15118
RIMBP2	0.00999563	911	15118	2257	15118	2105	15118
ANO6	0.0100119	8015	15118	306	15118	509	15118
MUC4	0.0100119	11292	15118	509	15118	433	15118
EFCAB5	0.0100222	2259	15118	516	15118	1033	15118
PDIK1L	0.010109	16	15118	2438	15118	1516	15118
SYTL4	0.010129	501	15118	2267	15118	746	15118
FZD8	0.0101424	2268	15118	892	15118	1700	15118
KCNH6	0.0101827	226	15118	2271	15118	1425	15118
DAXX	0.0101962	379	15118	2015	15118	2272	15118
TMCC2	0.0102231	1224	15118	2274	15118	2240	15118
PTPRM	0.0102231	2274	15118	1333	15118	1623	15118
FLNB	0.0102366	2275	15118	30	15118	520	15118
ASPM	0.0102906	2279	15118	724	15118	437	15118
MIB1	0.0103042	983	15118	1982	15118	2280	15118
KCNA4	0.0103247	13679	15118	479	15118	517	15118
NOS3	0.0103585	27	15118	725	15118	2284	15118
ANKIB1	0.0103585	2284	15118	1750	15118	713	15118
ASAP2	0.0103857	327	15118	2064	15118	2286	15118
RETREG1	0.010413	2261	15118	2288	15118	1343	15118
RPGRIP1	0.010454	2018	15118	926	15118	2291	15118
STAMBP	0.010454	2291	15118	2116	15118	911	15118
RET	0.0104829	6284	15118	344	15118	521	15118
SLC44A2	0.0105363	1612	15118	963	15118	2297	15118
DLG5	0.0105914	1212	15118	2301	15118	724	15118
MYO18B	0.0106467	2305	15118	935	15118	606	15118
ATP13A4	0.0106745	1992	15118	1844	15118	2307	15118
CNGA2	0.0107029	17	15118	3739	15118	5025	15118
DCBLD2	0.0107625	9946	15118	308	15118	528	15118
CNOT3	0.0107998	1704	15118	149	15118	2316	15118
WSB2	0.0108418	1201	15118	2319	15118	1838	15118
BCLAF3	0.0108699	2321	15118	554	15118	208	15118
SH2D3A	0.0108835	14619	15118	531	15118	37	15118
PCDHGA5	0.010898	98	15118	1484	15118	2323	15118
RPGR	0.0109239	3009	15118	532	15118	457	15118
EPPK1	0.0110051	5216	15118	534	15118	388	15118
RTTN	0.0110677	624	15118	2294	15118	2335	15118
ABCB1	0.0111104	2338	15118	1091	15118	902	15118
TMEM132D	0.0113111	889	15118	2352	15118	2052	15118
ZMYM2	0.0113255	1852	15118	320	15118	2353	15118
MUC2	0.0113326	4191	15118	542	15118	428	15118
APOL6	0.0113399	784	15118	2354	15118	2199	15118
PHKA1	0.0113399	2354	15118	1917	15118	1786	15118
ADAMTS7	0.0113978	181	15118	2358	15118	1345	15118
SUCO	0.0114123	440	15118	1691	15118	2359	15118
CYP2E1	0.0114152	10915	15118	544	15118	55	15118
CMYA5	0.0114566	2763	15118	545	15118	486	15118
KCND1	0.011485	1562	15118	2182	15118	2364	15118
GBP6	0.011485	2364	15118	436	15118	1829	15118
FER1L6	0.0115434	600	15118	670	15118	2368	15118
VPS13B	0.0116229	4662	15118	286	15118	549	15118
AL353804.7	0.0116313	1600	15118	2192	15118	2374	15118
PTCHD1	0.0116647	6572	15118	251	15118	550	15118
ANKRD27	0.0116647	11122	15118	550	15118	317	15118
HDX	0.0117197	792	15118	2380	15118	1584	15118
CHML	0.0117789	591	15118	2384	15118	1968	15118
MAGEC2	0.0118326	289	15118	3165	15118	554	15118
NEURL4	0.0118978	1305	15118	2392	15118	2088	15118
FBXW7	0.0119169	14894	15118	556	15118	132	15118
TNRC6A	0.0119276	351	15118	2200	15118	2394	15118
CCDC151	0.0119426	1754	15118	1381	15118	2395	15118
ADGRL2	0.0119576	1924	15118	2396	15118	1179	15118
SLC26A7	0.0119725	1152	15118	2397	15118	546	15118
BRINP1	0.012044	14770	15118	559	15118	190	15118
TRPC3	0.0121291	4468	15118	561	15118	241	15118
TM7SF3	0.012138	2408	15118	2291	15118	2180	15118
AC008397.2	0.0121986	1578	15118	1095	15118	2412	15118
LYST	0.0122442	2415	15118	1078	15118	362	15118
TAS1R1	0.0122573	7661	15118	537	15118	564	15118
BEST1	0.0122746	800	15118	1990	15118	2417	15118
KLK2	0.0123356	189	15118	2421	15118	1346	15118
PTCHD4	0.0123431	4764	15118	250	15118	566	15118
IL11RA	0.0123509	2422	15118	841	15118	343	15118
FAM47B	0.0123509	1257	15118	2422	15118	1377	15118
OR10G9	0.0123662	43	15118	2423	15118	963	15118
VPS13A	0.0123662	2423	15118	2149	15118	1457	15118
COG1	0.0124583	2429	15118	876	15118	452	15118
KLHL26	0.0124723	9533	15118	517	15118	569	15118
OR4D10	0.0124736	2375	15118	1223	15118	2430	15118
ITIH4	0.012489	736	15118	2431	15118	966	15118
INTS1	0.0125199	291	15118	1734	15118	2433	15118
AGO3	0.0125199	1922	15118	2433	15118	2298	15118
FGFR1	0.0125508	2435	15118	1182	15118	2173	15118
ZRANB1	0.0125817	205	15118	2437	15118	1611	15118
SLC45A2	0.0126127	1980	15118	2306	15118	2439	15118
IFRD2	0.0126127	2439	15118	1386	15118	1537	15118
PCDHGA8	0.0126437	756	15118	665	15118	2441	15118
TUT1	0.0126892	3430	15118	574	15118	58	15118
AL035461.3	0.0127216	200	15118	2446	15118	1299	15118
TECPR2	0.0127372	2447	15118	635	15118	2246	15118
AP1G2	0.0127528	406	15118	2114	15118	2448	15118
FKBP8	0.0127684	1547	15118	588	15118	2449	15118
PCDHGA11	0.0127765	5984	15118	576	15118	415	15118
ZFP37	0.012784	2450	15118	1281	15118	1995	15118
KRR1	0.0127997	2451	15118	1058	15118	385	15118
CASP8AP2	0.0128154	658	15118	1343	15118	2452	15118
MYH1	0.012908	3750	15118	579	15118	217	15118
ETV1	0.0129096	1674	15118	1956	15118	2458	15118
SMG1	0.012996	6194	15118	104	15118	581	15118
TLR3	0.0130202	2465	15118	652	15118	21	15118
GNPTAB	0.0130519	74	15118	738	15118	2467	15118
MGAT4A	0.0130519	468	15118	2467	15118	1810	15118
LGALS9	0.0130837	841	15118	2469	15118	2200	15118
GPR101	0.0130842	8012	15118	502	15118	583	15118
GPNMB	0.0131728	3803	15118	361	15118	585	15118
MROH1	0.0131952	139	15118	1756	15118	2476	15118
BCO1	0.0132112	326	15118	2033	15118	2477	15118
CAVIN2	0.0132272	2478	15118	859	15118	289	15118
DNHD1	0.0132617	587	15118	459	15118	3105	15118
SEMA5B	0.0133879	2087	15118	2014	15118	2488	15118
DUOX2	0.0134526	2492	15118	1679	15118	1677	15118
OR52B2	0.01353	325	15118	593	15118	2802	15118
TRPC5	0.01353	4375	15118	501	15118	593	15118
PTPRG	0.0135499	2498	15118	2394	15118	1129	15118
ALDH5A1	0.0136478	83	15118	2504	15118	2023	15118
HECTD4	0.0136652	2539	15118	270	15118	596	15118
OR10Z1	0.0136805	2185	15118	2506	15118	1994	15118
PCDHB12	0.0136969	2507	15118	1997	15118	1127	15118
FRAS1	0.0137625	300	15118	2316	15118	2511	15118
CXCR6	0.0138283	1777	15118	2515	15118	1417	15118
MELK	0.0138283	2126	15118	2109	15118	2515	15118
CNTNAP3	0.0139109	190	15118	1624	15118	2520	15118
COL5A2	0.0139275	2521	15118	781	15118	1505	15118
GRIN2B	0.0139441	2522	15118	1282	15118	1201	15118
EME1	0.0139773	681	15118	2487	15118	2524	15118
LBR	0.0140288	3487	15118	604	15118	251	15118
KIRREL3	0.0140771	2355	15118	2530	15118	1131	15118
PAPPA	0.0141664	3962	15118	607	15118	430	15118
IRAK1BP1	0.0142111	555	15118	1222	15118	2538	15118
KCNH8	0.0142279	1322	15118	2539	15118	2337	15118
KDM4C	0.0143458	272	15118	1808	15118	2546	15118
PZP	0.0143508	7092	15118	240	15118	611	15118
TUBB	0.0143796	2183	15118	2548	15118	1352	15118
PPP4R3A	0.0143966	1623	15118	2435	15118	2549	15118
EXOC3	0.0143966	2549	15118	618	15118	233	15118
LIPH	0.014397	9274	15118	612	15118	530	15118
LRP1	0.0144434	3571	15118	489	15118	613	15118
ARFGEF1	0.0145325	942	15118	2557	15118	1768	15118
TLR8	0.0145666	1450	15118	810	15118	2559	15118
ZNF180	0.0145829	10215	15118	616	15118	529	15118
ZNF85	0.0146179	341	15118	2562	15118	1925	15118
TAF1	0.0146296	4566	15118	256	15118	617	15118
NPHS1	0.0147724	824	15118	802	15118	2571	15118
F13B	0.0148583	5919	15118	1263	15118	24	15118
DVL2	0.014876	2577	15118	614	15118	2521	15118
CCDC57	0.0149107	1569	15118	1384	15118	2579	15118
THSD7A	0.0149109	12101	15118	391	15118	623	15118
LMBR1	0.0149581	12550	15118	263	15118	624	15118
IFT140	0.0149801	121	15118	1154	15118	2583	15118
TAB3	0.0149801	777	15118	2583	15118	2106	15118
EGF	0.0150053	12098	15118	603	15118	625	15118
P3H3	0.0150498	2587	15118	883	15118	2008	15118
NCOA6	0.0150526	4643	15118	570	15118	626	15118
PRMT8	0.0151474	7057	15118	628	15118	369	15118
PRR12	0.0151898	453	15118	2119	15118	2595	15118
MAGI2	0.0152074	832	15118	1406	15118	2596	15118
LDB2	0.0152074	2596	15118	861	15118	1053	15118
SEMG2	0.0152601	2335	15118	2599	15118	1816	15118
PFDN4	0.0152777	2600	15118	1464	15118	2382	15118
MDGA1	0.0153837	1702	15118	1062	15118	2606	15118
ARMCX5	0.0154014	1303	15118	1904	15118	2607	15118
DOCK11	0.0154336	3727	15118	634	15118	329	15118
DNAH2	0.0154369	259	15118	1838	15118	2609	15118
KCNQ1	0.0154902	702	15118	2612	15118	2248	15118
WFDC13	0.0154902	2070	15118	2553	15118	2612	15118
TTC21A	0.0155258	1018	15118	2614	15118	2478	15118
ITGAM	0.0155614	553	15118	2616	15118	848	15118
TNN	0.0156258	5047	15118	203	15118	638	15118
ADCY7	0.0156508	2621	15118	957	15118	2009	15118
CATSPERD	0.0156866	2623	15118	1398	15118	555	15118
NAV1	0.0157225	66	15118	2625	15118	1642	15118
MECOM	0.0157585	551	15118	2053	15118	2627	15118
RBBP6	0.0158677	4115	15118	643	15118	346	15118
C8orf34	0.0159209	859	15118	2636	15118	560	15118
NBEAL1	0.0159649	13172	15118	645	15118	278	15118
RB1	0.0160137	14916	15118	646	15118	203	15118
INO80	0.0160299	1218	15118	2028	15118	2642	15118
MCF2L	0.0160481	359	15118	1473	15118	2643	15118
IGHMBP2	0.0160481	2643	15118	111	15118	815	15118
COL12A1	0.0160625	9881	15118	647	15118	481	15118
FAM13A	0.0160663	309	15118	2644	15118	2602	15118
SLCO1B3-SLCO1B7	0.0160845	648	15118	1292	15118	2645	15118
PCDHA5	0.0161114	6724	15118	315	15118	648	15118
NEDD4L	0.0161114	11004	15118	648	15118	272	15118
RARA	0.0161576	62	15118	654	15118	2649	15118
SRCAP	0.0161603	3404	15118	649	15118	506	15118
WDR72	0.0162094	11056	15118	650	15118	442	15118
PIK3C2G	0.0162125	967	15118	2073	15118	2652	15118
TNRC6C	0.0163076	4446	15118	273	15118	652	15118
SLC41A3	0.0163412	1686	15118	2659	15118	2053	15118
SLC43A1	0.0163596	615	15118	2660	15118	1484	15118
DDX52	0.0163781	2661	15118	1730	15118	1876	15118
DCST2	0.016415	1473	15118	2663	15118	1804	15118
AP000769.5	0.0165076	680	15118	2668	15118	1972	15118
CSRNP3	0.0165633	2671	15118	880	15118	1130	15118
CDH7	0.0166042	9350	15118	255	15118	658	15118
TRIM33	0.0166378	1176	15118	2675	15118	2514	15118
MAP3K5	0.0167036	9768	15118	660	15118	609	15118
CPEB2	0.0167313	1300	15118	2680	15118	734	15118
AMOTL1	0.0167534	4372	15118	423	15118	661	15118
LGALS4	0.0168532	12930	15118	663	15118	159	15118
LCT	0.0169033	4813	15118	103	15118	664	15118
SETD5	0.0170137	2695	15118	1587	15118	1560	15118
G3BP2	0.0170516	400	15118	2697	15118	1325	15118
FMNL3	0.0170516	2697	15118	1806	15118	1466	15118
MSN	0.0171465	446	15118	2702	15118	2159	15118
SPAG5	0.0171656	2163	15118	2703	15118	1927	15118
COASY	0.017205	475	15118	5067	15118	670	15118
ARHGAP12	0.0172419	233	15118	1375	15118	2707	15118
CFTR	0.0172992	2710	15118	1966	15118	1562	15118
ZNF687	0.0173061	4461	15118	314	15118	672	15118
ELAVL1	0.0173061	12242	15118	672	15118	72	15118
RPLP0	0.0173184	72	15118	2711	15118	2692	15118
RAB9B	0.0173568	6672	15118	673	15118	402	15118
LAMA3	0.0173759	1323	15118	2641	15118	2714	15118
UGT8	0.0174336	1173	15118	2717	15118	1397	15118
AGL	0.0174528	2718	15118	1749	15118	311	15118
IGLV3-21	0.0175493	2723	15118	1733	15118	1530	15118
TUBG1	0.0176461	2588	15118	2728	15118	2387	15118
H3C2	0.0176461	2728	15118	1230	15118	578	15118
MTARC2	0.0176624	15047	15118	298	15118	679	15118
WNK3	0.0176655	1381	15118	2729	15118	512	15118
ITPR2	0.0176849	87	15118	1269	15118	2730	15118
TRANK1	0.0177822	2735	15118	1002	15118	772	15118
NSD1	0.0178408	2738	15118	707	15118	2363	15118
MAP1B	0.0178603	1958	15118	1752	15118	2739	15118
SLC5A7	0.0178675	8752	15118	370	15118	683	15118
NEUROD1	0.0179191	2098	15118	2742	15118	1666	15118
OR6X1	0.0179779	1770	15118	1800	15118	2745	15118
POGZ	0.0180566	2749	15118	347	15118	1242	15118
TIMM44	0.0180763	2750	15118	893	15118	1475	15118
SLC38A2	0.018096	2751	15118	2262	15118	1190	15118
CNTN1	0.0181256	4260	15118	688	15118	225	15118
SIGLEC8	0.0181355	1574	15118	1891	15118	2753	15118
MCM7	0.0181553	2754	15118	2134	15118	1176	15118
NCAN	0.0182147	396	15118	2757	15118	2338	15118
ESR1	0.0182345	2425	15118	2758	15118	1472	15118
FNDC1	0.018294	2761	15118	2755	15118	1449	15118
NAALAD2	0.0183139	932	15118	1885	15118	2762	15118
FEZF2	0.0183338	1847	15118	851	15118	2763	15118
SORL1	0.0183537	2764	15118	2100	15118	2733	15118
RNF170	0.0183936	1074	15118	1613	15118	2766	15118
CCDC39	0.0183936	2766	15118	2540	15118	629	15118
CPT2	0.0184335	460	15118	1068	15118	2768	15118
GTF3C4	0.0184934	1100	15118	2771	15118	2252	15118
NSUN5	0.0185536	126	15118	1421	15118	2774	15118
RBM39	0.0185536	2774	15118	1069	15118	2409	15118
TXNDC11	0.0186943	2390	15118	2781	15118	2134	15118
ANKRD36B	0.0186996	9798	15118	699	15118	76	15118
BLOC1S5	0.0187549	2784	15118	1547	15118	875	15118
A1CF	0.0187751	2785	15118	2331	15118	1275	15118
KLHL7	0.0187751	2317	15118	2207	15118	2785	15118
LHCGR	0.0188561	1332	15118	2789	15118	1748	15118
KMT2A	0.0189634	3055	15118	424	15118	704	15118
NEMF	0.018978	846	15118	2795	15118	2780	15118
OR10J1	0.0189983	441	15118	1863	15118	2796	15118
TRAPPC5	0.0189983	2796	15118	1911	15118	1022	15118
IQCA1	0.0190187	1970	15118	1244	15118	2797	15118
ZNF251	0.0190595	2003	15118	2799	15118	1979	15118
DISP3	0.0190694	706	15118	3643	15118	394	15118
ZNF574	0.0191225	11510	15118	354	15118	707	15118
KLF15	0.0191618	2393	15118	2804	15118	2786	15118
PPWD1	0.019229	709	15118	569	15118	4659	15118
TRPA1	0.0192645	2809	15118	1439	15118	1238	15118
SYT3	0.019285	1954	15118	2810	15118	1681	15118
ZNF223	0.0193357	9337	15118	310	15118	711	15118
CLCA1	0.0193891	5018	15118	507	15118	712	15118
RBMS2	0.0194295	805	15118	2817	15118	2108	15118
RALBP1	0.0194502	2818	15118	1200	15118	2599	15118
RLF	0.0194916	2820	15118	2020	15118	539	15118
OR1A1	0.01955	155	15118	715	15118	3353	15118
FRMD3	0.0195746	1451	15118	2824	15118	1219	15118
ZNF285	0.0195954	2562	15118	2825	15118	1068	15118
C1GALT1C1	0.0196162	876	15118	1512	15118	2826	15118
MMEL1	0.0196576	3811	15118	717	15118	299	15118
PMEL	0.0196579	2828	15118	1055	15118	1978	15118
IL12RB2	0.0197115	3833	15118	463	15118	718	15118
UBE2O	0.0197832	2747	15118	2834	15118	1727	15118
IFITM2	0.0197832	2834	15118	2514	15118	897	15118
TSHR	0.0199091	2608	15118	2840	15118	2312	15118
KIFBP	0.0199091	454	15118	1161	15118	2840	15118
PEG3	0.0199278	3759	15118	113	15118	722	15118
SLC45A4	0.0199933	2205	15118	2792	15118	2844	15118
CHD8	0.0200566	570	15118	2705	15118	2847	15118
RPP30	0.0201625	2852	15118	2541	15118	2483	15118
MACO1	0.0201837	1771	15118	1376	15118	2853	15118
ZSWIM8	0.0201953	4351	15118	875	15118	33	15118
INSL3	0.0202899	2858	15118	2475	15118	2016	15118
KCNU1	0.0203112	578	15118	1632	15118	2859	15118
CDKL1	0.0203112	2046	15118	2859	15118	1920	15118
KDM6A	0.0204179	2864	15118	1703	15118	1945	15118
LRFN2	0.0204393	1889	15118	2454	15118	2865	15118
PLXNB3	0.0204735	10337	15118	732	15118	603	15118
OR8K3	0.0205036	333	15118	2868	15118	1823	15118
SOX6	0.020525	849	15118	2869	15118	727	15118
TOPBP1	0.020525	753	15118	1946	15118	2869	15118
SMARCA2	0.020568	264	15118	1221	15118	2871	15118
ZNF623	0.0205835	11743	15118	734	15118	594	15118
ITGB2	0.0207403	417	15118	2879	15118	2013	15118
ROR1	0.0208052	1878	15118	2882	15118	2743	15118
FMO3	0.0208485	892	15118	2884	15118	1654	15118
MAP1A	0.0210007	2891	15118	521	15118	760	15118
OR5D13	0.0210263	9923	15118	742	15118	201	15118
LILRA4	0.0210661	2356	15118	2894	15118	1324	15118
LAMA2	0.021082	409	15118	4546	15118	743	15118
ITM2A	0.0211098	103	15118	2003	15118	2896	15118
CADM3	0.0211535	352	15118	1829	15118	2898	15118
BRWD1	0.0211535	2898	15118	397	15118	773	15118
GTF2I	0.0211754	1053	15118	2899	15118	2868	15118
CDC42BPA	0.0212193	2901	15118	2385	15118	2187	15118
SYT16	0.0212193	1546	15118	1480	15118	2901	15118
SLITRK6	0.0212412	476	15118	2902	15118	1657	15118
ARAP3	0.0212495	11005	15118	746	15118	527	15118
UIMC1	0.0212632	225	15118	2903	15118	1981	15118
STK39	0.0213054	10972	15118	385	15118	747	15118
MAP4K5	0.0213732	2806	15118	2908	15118	1734	15118
EGFR	0.0214394	2911	15118	557	15118	762	15118
GLRA2	0.0214737	704	15118	2919	15118	750	15118
MS4A14	0.0215057	1026	15118	2914	15118	1985	15118
OR7C2	0.0215944	524	15118	2008	15118	2918	15118
SLC40A1	0.0216166	2919	15118	1243	15118	2723	15118
ASTN1	0.0216991	7802	15118	560	15118	754	15118
ANO3	0.0217055	2488	15118	2923	15118	1836	15118
JAK1	0.0217278	2924	15118	1277	15118	2660	15118
KIF16B	0.0217947	2927	15118	571	15118	979	15118
ZNF407	0.0217947	2332	15118	1066	15118	2927	15118
RFXANK	0.0218123	8403	15118	756	15118	462	15118
ADAMTS20	0.0218123	11923	15118	99	15118	756	15118
NOTCH4	0.0218394	2929	15118	1250	15118	1608	15118
PRKCH	0.0218689	14163	15118	546	15118	757	15118
ABCC3	0.0218842	2931	15118	2627	15118	907	15118
GALNTL5	0.0219066	1259	15118	2723	15118	2932	15118
ABHD13	0.0219729	5795	15118	36	15118	3199	15118
ITPR1	0.0220638	2939	15118	611	15118	800	15118
TBC1D31	0.0221314	2942	15118	1648	15118	920	15118
BAZ2A	0.0221766	949	15118	248	15118	2944	15118
MAPK14	0.0221992	1447	15118	1279	15118	2945	15118
R3HDM2	0.0222104	141	15118	763	15118	3399	15118
KCND2	0.0222897	2949	15118	1890	15118	901	15118
BCL6	0.0223248	7197	15118	765	15118	170	15118
PTPN21	0.0223578	1724	15118	2108	15118	2952	15118
GRIN2A	0.0223805	2953	15118	1400	15118	2074	15118
AGAP1	0.0224715	1366	15118	2957	15118	2543	15118
CNTLN	0.0225545	8067	15118	617	15118	769	15118
CPXM2	0.0225628	1004	15118	2961	15118	2494	15118
ADAMTS2	0.0225628	2074	15118	2687	15118	2961	15118
TJP1	0.0226121	10615	15118	770	15118	737	15118
PSMB11	0.0226544	1276	15118	2464	15118	2965	15118
NUP50	0.0226773	2782	15118	2021	15118	2966	15118
PHACTR1	0.0227232	1315	15118	1914	15118	2968	15118
ADAMTS5	0.0227232	2147	15118	2968	15118	1601	15118
GLI3	0.0228431	5916	15118	774	15118	322	15118
SLCO1B1	0.0228843	2975	15118	1239	15118	1791	15118
SEMA4C	0.0229767	2979	15118	1170	15118	2884	15118
DPY19L3	0.023023	723	15118	2167	15118	2981	15118
AKT3	0.0230753	8997	15118	394	15118	778	15118
KCNA5	0.0231157	149	15118	2985	15118	1644	15118
HEATR5B	0.0231855	2988	15118	177	15118	958	15118
CWH43	0.0231918	4229	15118	428	15118	780	15118
MAEL	0.0232554	2991	15118	1704	15118	318	15118
COL9A3	0.0232787	2992	15118	1051	15118	2496	15118
PCDHB5	0.0233086	11109	15118	782	15118	592	15118
ACSS3	0.0233955	504	15118	1056	15118	2997	15118
ROR2	0.023419	2998	15118	2025	15118	1811	15118
POU3F4	0.0234424	2276	15118	1306	15118	2999	15118
MYH6	0.0235363	2084	15118	3003	15118	475	15118
PCSK2	0.0235598	53	15118	3004	15118	2096	15118
ALK	0.0235833	3005	15118	1408	15118	1649	15118
WDR76	0.0235833	625	15118	3005	15118	2969	15118
NUAK2	0.0236069	3006	15118	1712	15118	2545	15118
SAMD14	0.0236607	342	15118	788	15118	4080	15118
IL10RB	0.0236776	817	15118	3009	15118	2502	15118
DNAJC14	0.0237012	1094	15118	1928	15118	3010	15118
LILRA5	0.0237012	3010	15118	1105	15118	702	15118
ST8SIA6	0.0237958	556	15118	2807	15118	3014	15118
UGT1A10	0.0238669	1822	15118	3017	15118	1390	15118
KIAA1217	0.0238669	3017	15118	2801	15118	2635	15118
TBC1D21	0.0239857	1128	15118	3022	15118	2864	15118
SRM	0.0240334	1833	15118	809	15118	3024	15118
H2AC15	0.0240811	3026	15118	2212	15118	2834	15118
COL8A1	0.0241342	3493	15118	187	15118	796	15118
NPY1R	0.0241527	412	15118	1498	15118	3029	15118
NBEAL2	0.0241766	3030	15118	1994	15118	2204	15118
FAAH	0.0242245	3032	15118	1873	15118	2958	15118
IL9	0.0242532	6859	15118	266	15118	798	15118
KCNQ3	0.0242725	2374	15118	3034	15118	2181	15118
SCARA5	0.0242965	3035	15118	1963	15118	2883	15118
IGSF1	0.0244323	5460	15118	383	15118	801	15118
AMBRA1	0.0244408	1837	15118	2735	15118	3041	15118
UHRF1BP1	0.0245615	257	15118	3046	15118	1413	15118
DNAJC13	0.0245615	3046	15118	812	15118	1701	15118
TMEM26	0.0247069	1356	15118	3052	15118	1542	15118
GTSE1	0.0247069	3052	15118	3044	15118	2389	15118
ANKRD35	0.0248285	2945	15118	3057	15118	1759	15118
SAFB2	0.0248527	8408	15118	808	15118	667	15118
ARID3B	0.0249017	3060	15118	2408	15118	2909	15118
BIVM-ERCC5	0.0249131	4717	15118	760	15118	809	15118
ATP1A4	0.0249994	3064	15118	1324	15118	2611	15118
ZFP82	0.0249994	665	15118	3064	15118	1908	15118
MAN1C1	0.025034	10987	15118	811	15118	526	15118
KCNMA1	0.0250945	6545	15118	120	15118	812	15118
KLF7	0.0250974	894	15118	3068	15118	2775	15118
LRRC4B	0.025122	129	15118	3069	15118	2695	15118
RESF1	0.0251465	3070	15118	2907	15118	925	15118
PCDHA8	0.0251551	9899	15118	813	15118	293	15118
MROH7	0.0251957	3072	15118	2247	15118	499	15118
MAP7D3	0.0252158	11363	15118	448	15118	814	15118
SLC22A10	0.0252695	3075	15118	2258	15118	2332	15118
GAP43	0.025393	1372	15118	3080	15118	2044	15118
DMXL2	0.0253983	8248	15118	447	15118	817	15118
XRN1	0.0253983	12244	15118	817	15118	214	15118
EHD2	0.0254177	106	15118	2389	15118	3081	15118
GLCE	0.0254424	735	15118	3082	15118	1771	15118
STX6	0.0255168	595	15118	1696	15118	3085	15118
PLK2	0.0255203	12331	15118	819	15118	450	15118
ADAM2	0.0255913	3088	15118	2063	15118	2789	15118
TEX14	0.025641	2221	15118	3090	15118	1545	15118
ZNF710	0.0256426	8951	15118	821	15118	400	15118
TMCO6	0.0257906	1776	15118	1087	15118	3096	15118
AP2A1	0.0258406	1051	15118	3098	15118	453	15118
DNAAF2	0.0259408	3102	15118	2987	15118	403	15118
REC8	0.0260664	2662	15118	3107	15118	2015	15118
DSG4	0.0261168	642	15118	959	15118	3109	15118
ZDBF2	0.0261346	8690	15118	420	15118	829	15118
ZNF330	0.0262583	8706	15118	831	15118	60	15118
PCDHAC2	0.0262682	3115	15118	2088	15118	496	15118
APC	0.0262935	3116	15118	235	15118	1286	15118
PLEKHG2	0.0263442	1376	15118	185	15118	3118	15118
MAPT	0.0263823	4886	15118	580	15118	833	15118
RYR1	0.0264203	3121	15118	967	15118	210	15118
MFF	0.0264456	2559	15118	1609	15118	3122	15118
SIRPB1	0.0264711	593	15118	3123	15118	2527	15118
CENPE	0.0265219	1499	15118	1433	15118	3125	15118
LONP2	0.0265474	2227	15118	3126	15118	2119	15118
DLC1	0.0265474	3126	15118	2525	15118	1476	15118
GSE1	0.0265984	3128	15118	953	15118	1268	15118
ATN1	0.0266239	3129	15118	1841	15118	685	15118
NCKAP5	0.0266311	5043	15118	658	15118	837	15118
FAM91A1	0.0266749	3131	15118	2213	15118	2960	15118
COL9A1	0.0267517	1644	15118	3106	15118	3134	15118
MORC2	0.0267517	3134	15118	703	15118	1296	15118
GOLGB1	0.0267559	6203	15118	839	15118	763	15118
SLC16A2	0.0267773	294	15118	3100	15118	3135	15118
GRIK4	0.0268285	231	15118	3137	15118	2950	15118
SLC51B	0.0268542	1467	15118	2193	15118	3138	15118
SUPT20HL2	0.0269827	308	15118	3143	15118	2688	15118
SORBS2	0.0270343	893	15118	3145	15118	1041	15118
FRA10AC1	0.0272151	1069	15118	3152	15118	3021	15118
MARCO	0.0272669	1071	15118	3154	15118	1104	15118
AARS1	0.0273211	4691	15118	848	15118	650	15118
SCN5A	0.0273842	9985	15118	849	15118	222	15118
FILIP1	0.0274474	7407	15118	680	15118	850	15118
LYPD4	0.0275009	1806	15118	911	15118	3163	15118
IGF2R	0.0275009	3163	15118	1092	15118	1776	15118
NOL8	0.0275531	3165	15118	2626	15118	2843	15118
ADSS2	0.0275792	1701	15118	2629	15118	3166	15118
HNF4A	0.0277363	3172	15118	1467	15118	2122	15118
KLHL32	0.0278282	6577	15118	856	15118	832	15118
TMC2	0.0278413	3176	15118	3122	15118	2500	15118
BCL7B	0.0278676	1054	15118	3177	15118	1057	15118
LRG1	0.0278919	6893	15118	127	15118	857	15118
AFAP1	0.0279466	3180	15118	3086	15118	2991	15118
AASDH	0.0279556	3940	15118	858	15118	167	15118
YTHDC1	0.0280195	4061	15118	735	15118	859	15118
ARPP21	0.0280834	12590	15118	500	15118	860	15118
DNA2	0.0281051	1617	15118	2203	15118	3186	15118
SLC12A5	0.0281051	3186	15118	1026	15118	944	15118
ABCB7	0.0282756	3194	15118	863	15118	723	15118
CYP2S1	0.0283397	7079	15118	864	15118	732	15118
SLC6A8	0.0283438	2216	15118	1409	15118	3195	15118
ITPRID2	0.0284846	8651	15118	47	15118	917	15118
WDR11	0.0284846	6548	15118	1754	15118	47	15118
AUTS2	0.0285572	2237	15118	3203	15118	2503	15118
SEPTIN1	0.0286375	3206	15118	1434	15118	1411	15118
CYP4X1	0.0286911	59	15118	3208	15118	1895	15118
ZNF217	0.0287264	610	15118	870	15118	3401	15118
UMODL1	0.0287264	870	15118	4187	15118	612	15118
BLM	0.0287717	3003	15118	3124	15118	3211	15118
POLR2F	0.028791	5876	15118	171	15118	871	15118
TYRO3	0.0287985	228	15118	3212	15118	1613	15118
NOX5	0.0289062	188	15118	3216	15118	2850	15118
TET1	0.0289062	3216	15118	1205	15118	3073	15118
SLC4A4	0.0289602	55	15118	3218	15118	2431	15118
SRMS	0.0289872	767	15118	3219	15118	2040	15118
AAK1	0.0290683	1234	15118	3222	15118	3151	15118
CYP2A13	0.0291224	3224	15118	1414	15118	700	15118
F13A1	0.0291224	388	15118	2440	15118	3224	15118
FUNDC2	0.0291766	637	15118	2340	15118	3226	15118
SLC5A5	0.0292581	496	15118	3229	15118	2577	15118
LPAR5	0.029311	14656	15118	879	15118	434	15118
CFAP61	0.0294214	3235	15118	2152	15118	206	15118
RTL5	0.029476	623	15118	1412	15118	3237	15118
ARHGEF7	0.0295307	3239	15118	669	15118	1160	15118
ADCY2	0.029558	3240	15118	1360	15118	2705	15118
KCNQ4	0.0295726	10896	15118	613	15118	883	15118
MYO1C	0.0296128	85	15118	3242	15118	2158	15118
COL4A1	0.0296382	14131	15118	884	15118	483	15118
CNBD1	0.0297225	1320	15118	1083	15118	3246	15118
FAR1	0.02975	1302	15118	2080	15118	3247	15118
PCDHB2	0.0297696	10964	15118	886	15118	81	15118
PRKD1	0.0297696	5552	15118	538	15118	886	15118
ATP8B3	0.0298049	298	15118	3249	15118	1955	15118
ITGAX	0.0298876	2394	15118	3252	15118	2183	15118
TBC1D2B	0.0299151	2288	15118	3253	15118	1391	15118
PCDHB6	0.0299672	9820	15118	889	15118	668	15118
HIVEP2	0.0300256	3257	15118	98	15118	1720	15118
VPS52	0.0301363	1240	15118	2066	15118	3261	15118
ABCE1	0.030164	3262	15118	1323	15118	3133	15118
CCDC170	0.0301918	2706	15118	1474	15118	3263	15118
TOMM40	0.0302473	3265	15118	711	15118	1281	15118
ITK	0.0302589	50	15118	5783	15118	1984	15118
FAM217B	0.0302589	9267	15118	973	15118	50	15118
HIVEP1	0.0302979	13050	15118	894	15118	516	15118
SLC9C1	0.0302979	14554	15118	209	15118	894	15118
NUAK1	0.0303307	3268	15118	477	15118	2024	15118
SEMA3D	0.0304971	12256	15118	897	15118	283	15118
BCAS3	0.030554	1049	15118	1689	15118	3276	15118
TEX11	0.0305637	407	15118	898	15118	6808	15118
CREBBP	0.0306099	3278	15118	1575	15118	2482	15118
LRP6	0.030694	3281	15118	731	15118	2131	15118
DAAM2	0.030697	5324	15118	900	15118	553	15118
DSG3	0.0307221	2546	15118	3282	15118	2017	15118
TBX22	0.0307638	10011	15118	901	15118	413	15118
SMIM14	0.0308345	1667	15118	3181	15118	3286	15118
SPINDOC	0.0308501	51	15118	5011	15118	4824	15118
SIM2	0.0308627	3287	15118	1662	15118	2575	15118
VCL	0.030919	2008	15118	1998	15118	3289	15118
CCDC85A	0.0309755	437	15118	2613	15118	3291	15118
EFCAB3	0.0310037	2443	15118	1989	15118	3292	15118
FRMPD2B	0.0310602	323	15118	3294	15118	1966	15118
IHH	0.0311168	3296	15118	2478	15118	2393	15118
HCN4	0.0312018	3299	15118	1959	15118	595	15118
FAM71B	0.0312331	6024	15118	908	15118	109	15118
EPC1	0.0312586	1165	15118	3301	15118	2453	15118
GRID2	0.031287	657	15118	3302	15118	1175	15118
DSE	0.0313678	11452	15118	910	15118	466	15118
FMNL2	0.0313723	2665	15118	3035	15118	3305	15118
GPC3	0.0314293	217	15118	3307	15118	1012	15118
ZNF470	0.0314413	52	15118	3593	15118	2206	15118
FRG2C	0.0314578	2848	15118	2851	15118	3308	15118
POU4F2	0.0314578	3308	15118	518	15118	1743	15118
ZNF658	0.0314863	1013	15118	1540	15118	3309	15118
UBTF	0.0315149	547	15118	3310	15118	1602	15118
TDRD9	0.0315149	3310	15118	3273	15118	1443	15118
SLC44A3	0.0315703	13085	15118	913	15118	691	15118
GSAP	0.0316865	3316	15118	503	15118	2506	15118
ZDHHC9	0.0317057	4076	15118	915	15118	248	15118
SYBU	0.0317439	2405	15118	2577	15118	3318	15118
MYH13	0.0317726	148	15118	2534	15118	3319	15118
NES	0.0318588	321	15118	1908	15118	3322	15118
SS18	0.0318588	1772	15118	3322	15118	1362	15118
SLC34A2	0.0318588	3322	15118	3087	15118	3034	15118
CEP63	0.0319163	1182	15118	3312	15118	3324	15118
THAP12	0.0319163	3324	15118	2147	15118	1469	15118
OSBPL8	0.0320317	837	15118	3328	15118	1987	15118
PRAMEF20	0.0320317	3328	15118	1082	15118	1676	15118
SIGLEC1	0.0320894	762	15118	1537	15118	3330	15118
EPHA5	0.0320894	3330	15118	2026	15118	544	15118
ZBTB41	0.0321473	3332	15118	2141	15118	2564	15118
TIGAR	0.0321473	2990	15118	2406	15118	3332	15118
CCDC74A	0.0321762	3333	15118	2465	15118	2064	15118
RAPGEF1	0.0321818	3769	15118	922	15118	238	15118
LTV1	0.0322052	3334	15118	2875	15118	3303	15118
DENND2B	0.0322342	1177	15118	3335	15118	3180	15118
TSR2	0.0322342	3174	15118	2564	15118	3335	15118
GCN1	0.0322632	2371	15118	2165	15118	3336	15118
DDAH1	0.0324084	2170	15118	3341	15118	1158	15118
WASHC5	0.0324084	3341	15118	749	15118	1026	15118
EPHA7	0.0324375	3065	15118	3342	15118	640	15118
DVL3	0.0324666	3343	15118	954	15118	719	15118
DDR2	0.032524	10058	15118	319	15118	927	15118
CDH8	0.0325926	8564	15118	282	15118	928	15118
DDX56	0.0327002	3351	15118	2117	15118	1854	15118
SGSM1	0.0327002	806	15118	1166	15118	3351	15118
RANBP6	0.0329368	6564	15118	933	15118	811	15118
GRIK3	0.0329937	442	15118	3361	15118	3266	15118
THBS1	0.0330059	4921	15118	934	15118	839	15118
ZNF835	0.0330232	3362	15118	1012	15118	556	15118
ERICH6	0.0330526	2645	15118	2325	15118	3363	15118
GLTP	0.0330526	3363	15118	1846	15118	655	15118
SLC25A36	0.0330821	2437	15118	1444	15118	3364	15118
AVPR1B	0.0331116	1722	15118	3365	15118	2094	15118
HIRIP3	0.0332134	3408	15118	937	15118	171	15118
HTATSF1	0.0332594	3370	15118	2019	15118	563	15118
HECTD1	0.0332827	14116	15118	938	15118	919	15118
ANGPT4	0.033289	1206	15118	2852	15118	3371	15118
CCT3	0.0333483	3373	15118	834	15118	1992	15118
ANKFN1	0.0334216	6328	15118	940	15118	138	15118
MKI67	0.0334373	3376	15118	2665	15118	1830	15118
CILP	0.0335265	1044	15118	1450	15118	3379	15118
MYH7	0.0335563	386	15118	2410	15118	3380	15118
MMAB	0.0335607	14610	15118	475	15118	942	15118
MMD	0.0336159	3382	15118	2574	15118	1600	15118
CCNO	0.0337054	3106	15118	3184	15118	3385	15118
FTHL17	0.033795	263	15118	1871	15118	3388	15118
TACC2	0.0338398	8644	15118	220	15118	946	15118
COL4A3	0.0338549	2666	15118	3390	15118	1141	15118
APPL2	0.0338549	3390	15118	2870	15118	3348	15118
PRKCG	0.0338849	1106	15118	3391	15118	1292	15118
MED24	0.0339098	12847	15118	947	15118	820	15118
BEX4	0.0339749	909	15118	3394	15118	3088	15118
WDR17	0.0339749	1808	15118	939	15118	3394	15118
ABCC9	0.0339798	4081	15118	730	15118	948	15118
SEMA6C	0.0340049	2727	15118	2532	15118	3395	15118
CEP70	0.0340498	4966	15118	406	15118	949	15118
SIRPA	0.034065	530	15118	2403	15118	3397	15118
MYT1	0.03412	659	15118	3567	15118	950	15118
ANKZF1	0.03412	950	15118	943	15118	5088	15118
ATRIP	0.0341252	3071	15118	3399	15118	3214	15118
RNF215	0.0341902	682	15118	951	15118	3737	15118
PKDREJ	0.0341902	11242	15118	230	15118	951	15118
SLC36A1	0.0342458	3403	15118	2862	15118	1354	15118
SEC16B	0.0343309	6472	15118	70	15118	953	15118
F5	0.0343364	3406	15118	258	15118	1833	15118
MAGEC1	0.0343666	2831	15118	1522	15118	3407	15118
EFCAB6	0.0343961	57	15118	3268	15118	4032	15118
SART1	0.0344272	3409	15118	1253	15118	2875	15118
CCP110	0.0344575	3410	15118	419	15118	2974	15118
DCHS1	0.0345485	3413	15118	2309	15118	2622	15118
KIF19	0.034613	957	15118	136	15118	4871	15118
ANKRD44	0.03467	513	15118	2844	15118	3417	15118
ZNF142	0.03467	3417	15118	1768	15118	3219	15118
KRTAP21-1	0.0347309	1316	15118	3321	15118	3419	15118
HSPH1	0.0347545	6599	15118	787	15118	959	15118
NBPF11	0.0347919	89	15118	3421	15118	2472	15118
FBXL2	0.0348962	3845	15118	961	15118	879	15118
ATG2B	0.0349141	799	15118	3425	15118	2377	15118
BDP1	0.0349141	3425	15118	862	15118	1008	15118
DSG1	0.0350365	3429	15118	2311	15118	2189	15118
GRHL2	0.0350978	2868	15118	1977	15118	3431	15118
PLVAP	0.0351093	8671	15118	527	15118	964	15118
NPHP4	0.0352207	3435	15118	1418	15118	1536	15118
RPL22	0.0352822	370	15118	3084	15118	3437	15118
GALNT17	0.0353747	2835	15118	3142	15118	3440	15118
KIAA1549L	0.0353945	12921	15118	78	15118	968	15118
PRELP	0.0354055	874	15118	2090	15118	3441	15118
ARL6IP6	0.0354659	10283	15118	689	15118	969	15118
PRKCD	0.0354673	1449	15118	1818	15118	3443	15118
ZC2HC1A	0.0355291	3445	15118	1634	15118	1252	15118
HDAC6	0.0355375	4286	15118	970	15118	538	15118
PGK1	0.035622	3372	15118	3014	15118	3448	15118
KLHL40	0.0356807	277	15118	972	15118	6357	15118
COL1A2	0.035684	238	15118	3450	15118	3005	15118
DYRK1A	0.035684	3450	15118	1744	15118	1640	15118
TMEM63A	0.035746	3076	15118	91	15118	3452	15118
FBN1	0.0357525	3467	15118	132	15118	973	15118
FOXJ2	0.0357771	3083	15118	3134	15118	3453	15118
UTRN	0.0358243	13633	15118	974	15118	941	15118
TPR	0.0358961	13313	15118	797	15118	975	15118
PRKG2	0.0359681	3943	15118	949	15118	976	15118
COPA	0.0360263	210	15118	3461	15118	3075	15118
ERICH3	0.0360888	3463	15118	540	15118	1117	15118
APOBR	0.0361843	6499	15118	979	15118	422	15118
BMPR1B	0.0362766	3469	15118	1049	15118	1079	15118
FBP1	0.0364651	3475	15118	3247	15118	2760	15118
COL14A1	0.0364966	3476	15118	1893	15118	1524	15118
ELOA2	0.036546	6346	15118	984	15118	154	15118
VANGL2	0.0365596	618	15118	2849	15118	3478	15118
MYBPC3	0.0366543	582	15118	3285	15118	3481	15118
ATP8B2	0.0367175	614	15118	1681	15118	3483	15118
UGT1A6	0.0367491	2114	15118	1767	15118	3484	15118
GALNT2	0.0367491	3484	15118	1429	15118	1663	15118
ACKR1	0.0367585	14249	15118	3983	15118	61	15118
EAF1	0.0367807	3485	15118	1469	15118	726	15118
CDCP1	0.0368124	1172	15118	3486	15118	3190	15118
FBN3	0.0368367	7030	15118	988	15118	542	15118
ZBTB8OS	0.0368758	3203	15118	2910	15118	3488	15118
APBA1	0.0368758	3488	15118	1655	15118	694	15118
TGS1	0.0369075	3489	15118	1242	15118	877	15118
CNTN6	0.0369824	990	15118	372	15118	3775	15118
SEMA5A	0.0369824	3538	15118	990	15118	878	15118
MEN1	0.0371284	8081	15118	992	15118	370	15118
MTTP	0.03713	3496	15118	3261	15118	1032	15118
MAPKBP1	0.0372015	13890	15118	993	15118	721	15118
PRKACG	0.0372257	1872	15118	3499	15118	2039	15118
NOL4L	0.0374174	2479	15118	3505	15118	2814	15118
FREM1	0.0375136	2871	15118	3508	15118	1493	15118
THBS2	0.037568	9436	15118	998	15118	677	15118
CTNNA2	0.0376415	5656	15118	359	15118	999	15118
IL18R1	0.0376742	3513	15118	2220	15118	2631	15118
ASCC3	0.037932	3521	15118	1131	15118	1499	15118
GRIK1	0.0379363	10599	15118	1003	15118	360	15118
SERPINE1	0.0379967	3279	15118	2043	15118	3523	15118
PCDHA12	0.0380101	3863	15118	1004	15118	229	15118
ABCC12	0.0380291	2962	15118	1817	15118	3524	15118
PCDHGB1	0.0382561	3531	15118	2508	15118	2061	15118
OR5T1	0.0382886	2424	15118	3532	15118	1494	15118
KCTD8	0.0383862	3535	15118	3041	15118	2036	15118
PLEKHG4B	0.0384188	3536	15118	1151	15118	799	15118
TIAM2	0.0386146	3292	15118	3542	15118	2155	15118
SMCR8	0.0387524	14401	15118	386	15118	1014	15118
CLINT1	0.038827	13471	15118	1015	15118	764	15118
MYH4	0.0389017	10270	15118	1016	15118	100	15118
DOCK9	0.0391401	273	15118	3558	15118	3037	15118
SEC24B	0.0391731	2109	15118	3559	15118	3003	15118
CAPN15	0.0392061	363	15118	1954	15118	3560	15118
ASIC2	0.0392392	1279	15118	1532	15118	3561	15118
PTPRD	0.0392761	4633	15118	1021	15118	890	15118
GPR158	0.0392761	10593	15118	555	15118	1021	15118
GABRA1	0.0393053	505	15118	3563	15118	1276	15118
CGN	0.0393512	14299	15118	1022	15118	568	15118
USH1G	0.0394047	3130	15118	1764	15118	3566	15118
PATE1	0.0394263	11420	15118	1023	15118	166	15118
HLTF	0.0394378	1636	15118	3131	15118	3567	15118
TMEM79	0.039471	1413	15118	2569	15118	3568	15118
TUBB1	0.0395374	3570	15118	1675	15118	1440	15118
CDH23	0.0396038	3572	15118	1320	15118	1828	15118
TRAPPC10	0.0396038	1277	15118	3572	15118	895	15118
H1-3	0.0397037	1968	15118	3575	15118	3350	15118
ZNF99	0.0397097	11744	15118	3316	15118	66	15118
MED22	0.0397276	1027	15118	836	15118	3731	15118
JAKMIP3	0.0397276	14084	15118	1027	15118	930	15118
FBF1	0.0398371	2993	15118	3579	15118	2664	15118
PITPNM1	0.0399707	2209	15118	1581	15118	3583	15118
CNDP1	0.0399707	2595	15118	3583	15118	2870	15118
DHX37	0.0400377	2481	15118	3303	15118	3585	15118
CDK10	0.0400712	3586	15118	1446	15118	533	15118
OR4C46	0.0402054	3043	15118	1128	15118	3590	15118
TNS3	0.0402726	982	15118	2143	15118	3592	15118
PCDHGB6	0.0403334	8004	15118	454	15118	1035	15118
FNIP1	0.0403399	760	15118	3594	15118	1947	15118
RASGRF1	0.0404073	3596	15118	1775	15118	3555	15118
P3H1	0.0404095	13269	15118	1036	15118	915	15118
DNM1	0.0404856	4821	15118	1037	15118	790	15118
NDFIP2	0.0405422	438	15118	3600	15118	2657	15118
TNPO3	0.040576	1273	15118	3601	15118	3242	15118
PCGF6	0.0406436	2922	15118	3603	15118	1491	15118
TRIP4	0.040813	1553	15118	3608	15118	3469	15118
ILDR2	0.040847	3594	15118	2452	15118	3609	15118
TTI1	0.0408671	952	15118	1042	15118	3696	15118
MRPL38	0.0408897	68	15118	3340	15118	4811	15118
SETD1A	0.0409149	946	15118	3611	15118	2841	15118
PPIL4	0.041051	1423	15118	2366	15118	3615	15118
ZNF624	0.0411191	3617	15118	2617	15118	1782	15118
PPL	0.0411532	3618	15118	1517	15118	537	15118
CA11	0.0412215	794	15118	3620	15118	3160	15118
MAP3K13	0.0412503	8914	15118	807	15118	1047	15118
INTS6	0.0413272	4404	15118	245	15118	1048	15118
ALPL	0.0413583	3624	15118	2359	15118	2959	15118
DDX60L	0.0413925	3625	15118	3544	15118	432	15118
INHBE	0.0414268	3626	15118	847	15118	3479	15118
KIR2DL1	0.041461	419	15118	2816	15118	3627	15118
PHF20L1	0.0415296	537	15118	1729	15118	3629	15118
ZFPL1	0.041564	1161	15118	3630	15118	3539	15118
WTAP	0.0417015	373	15118	3139	15118	3634	15118
MYO3A	0.0417897	14127	15118	1054	15118	1025	15118
NOTCH1	0.0418393	853	15118	3191	15118	3638	15118
TSPYL4	0.041867	10326	15118	793	15118	1055	15118
NEUROD6	0.0419083	3640	15118	2529	15118	2436	15118
TNNT2	0.0419429	432	15118	3641	15118	1730	15118
FMR1	0.0419444	14209	15118	178	15118	1056	15118
AIDA	0.042012	3643	15118	311	15118	1394	15118
MYO3B	0.0420812	434	15118	3645	15118	1684	15118
ZNF75A	0.0420994	456	15118	4478	15118	1058	15118
FSTL4	0.0421158	287	15118	3188	15118	3646	15118
C1RL	0.0422546	347	15118	3650	15118	2446	15118
DDX21	0.0422546	3650	15118	3021	15118	2358	15118
PLIN4	0.0422893	278	15118	2059	15118	3651	15118
MOCOS	0.0423241	3652	15118	1565	15118	2894	15118
PCOLCE	0.0423588	159	15118	1296	15118	3653	15118
NPC1	0.0424284	3655	15118	2137	15118	2682	15118
OR4K5	0.0424981	3657	15118	352	15118	3489	15118
MARK1	0.0426376	1554	15118	3661	15118	1923	15118
CSTA	0.042644	5078	15118	1065	15118	525	15118
PI4KA	0.0426726	151	15118	3662	15118	2903	15118
ZBED4	0.0427075	2212	15118	3663	15118	2438	15118
EPRS1	0.0428476	473	15118	3667	15118	2399	15118
SPATA31A1	0.0428826	2614	15118	3517	15118	3668	15118
DNAAF3	0.0429177	1422	15118	3669	15118	2845	15118
RASGRF2	0.043035	4896	15118	1070	15118	608	15118
SH3PXD2B	0.0430582	730	15118	2255	15118	3673	15118
OR2M7	0.0431134	458	15118	4596	15118	1071	15118
SETX	0.0431285	1076	15118	1041	15118	3675	15118
MAN2A2	0.0432342	3678	15118	2632	15118	2342	15118
HIPK4	0.0434107	2385	15118	2805	15118	3683	15118
EEF1A1	0.0434107	3683	15118	1113	15118	904	15118
FAM160B1	0.0434815	3685	15118	3631	15118	643	15118
PTGIS	0.0435064	13907	15118	1076	15118	992	15118
GRM3	0.0435169	3686	15118	855	15118	1216	15118
CABIN1	0.0435523	3687	15118	3007	15118	1629	15118
TRIP12	0.0435877	1331	15118	3688	15118	2091	15118
DLEC1	0.0437431	6515	15118	1079	15118	281	15118
TMPRSS4	0.0438008	1590	15118	683	15118	3694	15118
SZT2	0.0438363	1545	15118	3695	15118	1075	15118
GLUL	0.0438382	73	15118	4306	15118	3325	15118
PLCB3	0.0439012	11013	15118	481	15118	1081	15118
CD200R1L	0.0439075	3177	15118	3039	15118	3697	15118
SMC3	0.0439075	3697	15118	1594	15118	1314	15118
ZC3H14	0.0439432	3698	15118	1156	15118	411	15118
KIF26B	0.0440145	3700	15118	914	15118	1857	15118
SPECC1	0.0441216	3703	15118	2997	15118	2103	15118
SSTR4	0.0442182	9884	15118	169	15118	1085	15118
CARMIL1	0.0442289	3423	15118	3706	15118	1342	15118
MRPS26	0.0442289	3706	15118	2518	15118	2254	15118
ARMCX2	0.0443005	1138	15118	3708	15118	2167	15118
ITPKB	0.0443364	3709	15118	1894	15118	3015	15118
PTAR1	0.0443364	3034	15118	1748	15118	3709	15118
MARK2	0.0443722	1883	15118	3710	15118	3378	15118
FHOD1	0.0444081	3711	15118	3523	15118	2572	15118
AOAH	0.0445362	4256	15118	1089	15118	913	15118
PIK3R4	0.0445518	1081	15118	2783	15118	3715	15118
CDH17	0.0445518	3715	15118	1900	15118	2592	15118
CIRBP	0.0445878	2582	15118	3716	15118	2590	15118
PDE9A	0.0445878	3716	15118	903	15118	2287	15118
TBC1D17	0.0446238	118	15118	3717	15118	3279	15118
OR1N1	0.0446598	3718	15118	1698	15118	3137	15118
DUOX1	0.0446958	3719	15118	1511	15118	896	15118
SENP6	0.0448402	2533	15118	3723	15118	3386	15118
PEX5L	0.0449848	1063	15118	3727	15118	1859	15118
MAGEB1	0.0449848	1516	15118	3565	15118	3727	15118
UBA1	0.0452024	3733	15118	1316	15118	2413	15118
DENND1B	0.0452024	2800	15118	3065	15118	3733	15118
CPXM1	0.0454935	3741	15118	1007	15118	1846	15118
RBBP4	0.0454969	7417	15118	667	15118	1101	15118
ESPL1	0.0455774	10872	15118	1102	15118	247	15118
FAM193A	0.0456396	3745	15118	3627	15118	3414	15118
EPB41L2	0.045658	8580	15118	1103	15118	379	15118
APOOL	0.045658	9614	15118	1034	15118	1103	15118
FAM53C	0.0456761	2865	15118	3746	15118	1614	15118
GRXCR2	0.0456761	3746	15118	3280	15118	3204	15118
IRAG2	0.0457127	3747	15118	1879	15118	2722	15118
ABCC2	0.0457386	6362	15118	1104	15118	218	15118
RSAD1	0.0457859	3749	15118	677	15118	1497	15118
DENND1A	0.0459693	929	15118	3754	15118	2717	15118
PCDHB9	0.0459809	7158	15118	1107	15118	870	15118
CWC27	0.0460061	3441	15118	2694	15118	3755	15118
PTCHD3	0.0460428	216	15118	3756	15118	2255	15118
SERPINC1	0.0460796	561	15118	3757	15118	2744	15118
IBTK	0.0460796	3757	15118	2493	15118	2157	15118
AHCYL2	0.0461955	77	15118	6042	15118	2419	15118
ZNF483	0.0462238	6236	15118	843	15118	1110	15118
EML1	0.0462638	3762	15118	3737	15118	3169	15118
NEK1	0.0463006	687	15118	2971	15118	3763	15118
ERBIN	0.0463745	791	15118	3765	15118	2214	15118
EP300	0.0463861	7726	15118	745	15118	1112	15118
SETDB1	0.0465594	3770	15118	2198	15118	2623	15118
CELSR3	0.0465965	2903	15118	3771	15118	3114	15118
UNC5D	0.0466336	3772	15118	1405	15118	618	15118
FOCAD	0.0466707	954	15118	3773	15118	1892	15118
ATRN	0.0467449	1267	15118	3775	15118	3529	15118
ITPKC	0.0467847	78	15118	5025	15118	4606	15118
POLQ	0.0468192	771	15118	2364	15118	3777	15118
TAF3	0.0469308	565	15118	3780	15118	3628	15118
CD109	0.0470426	2849	15118	3783	15118	2035	15118
RFX4	0.0471196	4487	15118	1121	15118	805	15118
NWD1	0.0471196	14202	15118	204	15118	1121	15118
CADPS2	0.0472294	2264	15118	3788	15118	1518	15118
ACTL6B	0.0472668	654	15118	3176	15118	3789	15118
TTLL5	0.0472834	14432	15118	1123	15118	604	15118
CDHR2	0.0473416	2176	15118	2166	15118	3791	15118
DHX9	0.0473654	5222	15118	350	15118	1124	15118
FSTL5	0.0473654	8548	15118	1124	15118	926	15118
PEX2	0.0473791	3411	15118	3792	15118	2878	15118
RGMB	0.0474166	2461	15118	2184	15118	3793	15118
HEPACAM2	0.0474541	3794	15118	3418	15118	2568	15118
EIF4A2	0.0475295	4209	15118	369	15118	1126	15118
ALCAM	0.0477548	2947	15118	3802	15118	1612	15118
SSTR3	0.0478679	1034	15118	1825	15118	3805	15118
OR10G4	0.0479057	3806	15118	3769	15118	1620	15118
NUP98	0.0479812	935	15118	3293	15118	3808	15118
P2RY1	0.0479812	1971	15118	3808	15118	3187	15118
RNF14	0.0480568	3336	15118	3073	15118	3810	15118
TCF12	0.0481061	10582	15118	513	15118	1133	15118
NUTF2	0.0482083	2983	15118	3235	15118	3814	15118
SGCE	0.0482715	4000	15118	1135	15118	692	15118
IARS2	0.0482842	3816	15118	1839	15118	2100	15118
TLR4	0.0483543	5195	15118	325	15118	1136	15118
KCTD3	0.0483981	628	15118	2194	15118	3819	15118
SEMA6D	0.0484361	3820	15118	1500	15118	3589	15118
KIAA0100	0.0484371	12922	15118	452	15118	1137	15118
MR1	0.0484742	3795	15118	2371	15118	3821	15118
VWF	0.0486861	8871	15118	798	15118	1140	15118
ATP2B2	0.0487028	3527	15118	1453	15118	3827	15118
MFSD11	0.048741	269	15118	3828	15118	2624	15118
ADAMTS19	0.0487792	3056	15118	3829	15118	1403	15118
USP54	0.0487792	3829	15118	3167	15118	2674	15118
OR6K2	0.0488174	2013	15118	3596	15118	3830	15118
CFAP43	0.0488523	4441	15118	1088	15118	1142	15118
RAB3GAP2	0.0488556	2017	15118	3831	15118	2321	15118
ZC3H7A	0.0490088	3627	15118	3835	15118	1322	15118
IGF2BP3	0.0490088	3835	15118	777	15118	2866	15118
TSHZ1	0.0490189	10876	15118	1144	15118	729	15118
MYO9A	0.0490855	984	15118	3837	15118	3829	15118
REXO1	0.0491239	2298	15118	3838	15118	1737	15118
MDM1	0.0491405	11791	15118	82	15118	5352	15118
MAGEA12	0.0491623	502	15118	1258	15118	3839	15118
FZD6	0.0492776	1023	15118	3842	15118	2975	15118
JUP	0.0494702	2605	15118	511	15118	3847	15118
SPAG9	0.0495202	14353	15118	1150	15118	665	15118
FLRT3	0.0495473	3091	15118	3849	15118	3450	15118
SLC17A6	0.049586	2077	15118	3850	15118	2771	15118
PHKA2	0.049604	11792	15118	466	15118	1151	15118
DPPA2	0.0496246	3851	15118	3245	15118	3695	15118
MX1	0.0497406	2376	15118	3854	15118	2011	15118
GBP3	0.0497794	1313	15118	1824	15118	3855	15118
SCN11A	0.0498569	850	15118	3857	15118	1824	15118
SLC22A12	0.0500121	2753	15118	3823	15118	3861	15118
FST	0.050108	11884	15118	328	15118	1157	15118
TASP1	0.0501677	3865	15118	909	15118	1434	15118
OR12D2	0.0501677	1154	15118	3263	15118	3865	15118
ABCA4	0.0502456	3867	15118	1288	15118	3287	15118
KCNV1	0.0504797	3873	15118	2651	15118	3778	15118
MAP3K3	0.0505299	4326	15118	1162	15118	565	15118
HDAC11	0.050558	1309	15118	3843	15118	3875	15118
CACTIN	0.0505971	3876	15118	3591	15118	1756	15118
EIF2AK1	0.0506145	7893	15118	622	15118	1163	15118
IKBKB	0.0506145	14321	15118	1163	15118	515	15118
EPB41L1	0.0506754	2068	15118	3878	15118	2697	15118
TRRAP	0.0507931	3881	15118	1487	15118	2962	15118
KIF5B	0.0508717	2475	15118	3883	15118	3581	15118
SLC18A3	0.0509896	588	15118	3886	15118	2203	15118
CAD	0.0510384	4589	15118	401	15118	1168	15118
CRAT	0.0510684	2908	15118	2343	15118	3888	15118
ADNP2	0.0511472	268	15118	3890	15118	1609	15118
DOT1L	0.0512261	3892	15118	2509	15118	3102	15118
MAN2B1	0.0512936	14052	15118	597	15118	1171	15118
NFKBIB	0.0513051	3153	15118	3894	15118	3588	15118
DNASE1L3	0.0514951	86	15118	5417	15118	12466	15118
OR2Z1	0.0515029	3191	15118	3745	15118	3899	15118
MPPED2	0.0515426	2957	15118	3900	15118	3836	15118
PPFIBP1	0.0515426	3900	15118	2082	15118	3423	15118
FAT4	0.0518056	10855	15118	1177	15118	708	15118
DNAJC16	0.0518205	3907	15118	1736	15118	1827	15118
SLC22A14	0.0518912	14269	15118	1178	15118	236	15118
SPATA21	0.0519001	1720	15118	2878	15118	3909	15118
OR4C11	0.0519001	3236	15118	3909	15118	1578	15118
NLRP5	0.0521394	3915	15118	2428	15118	1234	15118
ZFP36L2	0.0522342	12224	15118	955	15118	1182	15118
CFAP47	0.0522994	3919	15118	1753	15118	1777	15118
NECTIN3	0.0522994	3799	15118	2273	15118	3919	15118
PRAMEF4	0.0523201	13321	15118	1084	15118	1183	15118
RASA3	0.0524061	11541	15118	1184	15118	580	15118
TMEM200A	0.0525782	132	15118	5163	15118	1186	15118
CAPN2	0.05258	2304	15118	3506	15118	3926	15118
MAPK6	0.05258	3342	15118	3926	15118	1851	15118
ARHGAP27	0.0526202	1107	15118	3927	15118	2211	15118
GATB	0.0526604	2456	15118	3374	15118	3928	15118
ACTR3B	0.0527006	230	15118	3504	15118	3929	15118
CTR9	0.0527409	3930	15118	2216	15118	2308	15118
INSM2	0.0527811	2589	15118	3705	15118	3931	15118
NPLOC4	0.0527811	3931	15118	2988	15118	393	15118
ZNF692	0.0529424	3935	15118	1411	15118	3781	15118
DIAPH1	0.0530231	3937	15118	2249	15118	1747	15118
INTS7	0.0531849	3842	15118	3941	15118	2917	15118
ABL1	0.0533064	2817	15118	3944	15118	2886	15118
OBSL1	0.0533469	2720	15118	2278	15118	3945	15118
BCAS1	0.0533469	3945	15118	3395	15118	876	15118
PLK4	0.0533562	485	15118	1195	15118	4913	15118
PARP4	0.0533875	2009	15118	3946	15118	3932	15118
KLK3	0.0533875	3946	15118	2954	15118	1928	15118
MED12L	0.053443	4249	15118	1196	15118	196	15118
GBE1	0.0535093	1880	15118	842	15118	3949	15118
PROSER1	0.05355	2306	15118	3950	15118	933	15118
ERBB3	0.0536167	11374	15118	1198	15118	298	15118
LPO	0.0537908	5834	15118	586	15118	1200	15118
ASCC2	0.0537943	95	15118	3956	15118	2117	15118
TET3	0.0539576	1841	15118	3960	15118	3617	15118
CMTM7	0.0539985	2372	15118	1452	15118	3961	15118
PCDH19	0.0540523	4905	15118	1203	15118	307	15118
AFDN	0.0540523	6748	15118	301	15118	1203	15118
OR7A5	0.0540803	993	15118	3348	15118	3963	15118
DGKG	0.0541396	13498	15118	589	15118	1204	15118
ENPEP	0.0542442	1486	15118	631	15118	3967	15118
GCC2	0.0542442	3967	15118	304	15118	1520	15118
PAK5	0.0543144	7025	15118	696	15118	1206	15118
GABRA4	0.0543673	1405	15118	2243	15118	3970	15118
MAMDC4	0.0544495	2051	15118	2097	15118	3972	15118
PCF11	0.0544906	3113	15118	968	15118	3973	15118
CDADC1	0.0546141	2752	15118	1582	15118	3976	15118
MMP19	0.0546553	328	15118	3977	15118	2993	15118
FBXL18	0.0547526	4705	15118	249	15118	1211	15118
PDXDC1	0.0548204	3947	15118	3820	15118	3981	15118
ZNF670	0.0548404	12321	15118	1212	15118	315	15118
SRPRA	0.0549857	3985	15118	1317	15118	1404	15118
RNF17	0.0550246	92	15118	6379	15118	5472	15118
RNF217	0.0550271	208	15118	3986	15118	3922	15118
ZNF618	0.0550686	3440	15118	3150	15118	3987	15118
IL22RA1	0.0551924	5844	15118	1216	15118	1023	15118
LPP	0.0551929	1497	15118	1708	15118	3990	15118
STAG1	0.0553688	6733	15118	1218	15118	789	15118
LAMA4	0.0554006	3995	15118	3266	15118	3248	15118
MTCL1	0.0554422	508	15118	3996	15118	3347	15118
PCDHGA3	0.0555454	4494	15118	1220	15118	636	15118
ZKSCAN7	0.0556088	1265	15118	4000	15118	3327	15118
KIF1B	0.0556126	5770	15118	93	15118	1289	15118
TEK	0.0556339	5457	15118	792	15118	1221	15118
OR2G6	0.0556923	2076	15118	4002	15118	3779	15118
KRT18P55	0.0556923	1699	15118	2683	15118	4002	15118
OGDHL	0.0557758	1882	15118	4004	15118	3346	15118
PTPRZ1	0.0558594	4006	15118	917	15118	3053	15118
TNFAIP3	0.0558995	11565	15118	1224	15118	1040	15118
PRAMEF7	0.055985	3238	15118	1189	15118	4009	15118
TBCC	0.0559882	6047	15118	1225	15118	1191	15118
CLDN1	0.0560269	418	15118	4010	15118	1284	15118
COL19A1	0.0561107	3610	15118	4012	15118	2890	15118
LUM	0.0561946	1684	15118	2866	15118	4014	15118
SNAP25	0.0562366	1010	15118	4015	15118	1233	15118
DOCK3	0.0562547	10664	15118	1228	15118	922	15118
CR1	0.0562787	242	15118	4016	15118	2398	15118
CLCN5	0.0563437	7077	15118	727	15118	1229	15118
IVL	0.0564327	6573	15118	1024	15118	1230	15118
RANBP2	0.0564469	4020	15118	1231	15118	615	15118
COL4A2	0.0566109	9102	15118	1232	15118	742	15118
IGFN1	0.0566578	1711	15118	1586	15118	4025	15118
ZNF827	0.0567001	13931	15118	1233	15118	795	15118
ZKSCAN1	0.0568691	603	15118	3975	15118	4030	15118
SPAG11A	0.0569115	1328	15118	1290	15118	4031	15118
ZBED1	0.0569115	1801	15118	4031	15118	2235	15118
THBS4	0.0570386	329	15118	3277	15118	4034	15118
UTP3	0.0570386	4034	15118	3103	15118	3851	15118
CNTRL	0.0572084	1228	15118	1493	15118	4038	15118
ABHD1	0.057376	96	15118	6187	15118	12659	15118
CLEC10A	0.057376	11712	15118	96	15118	6886	15118
PRSS35	0.0574163	376	15118	5842	15118	1241	15118
ENPP2	0.0575917	1075	15118	2468	15118	4047	15118
PLEKHF2	0.0576344	3791	15118	4048	15118	2408	15118
CAMSAP1	0.0576344	4048	15118	1374	15118	1408	15118
FRMPD2	0.0576859	14102	15118	822	15118	1244	15118
NFASC	0.0577198	590	15118	3481	15118	4050	15118
IGKV1D-16	0.0577626	1517	15118	2563	15118	4051	15118
GAK	0.0578054	175	15118	4046	15118	4052	15118
SGCD	0.0578481	349	15118	4053	15118	3618	15118
DCX	0.057891	4054	15118	3955	15118	2947	15118
SKOR1	0.0579338	914	15118	2652	15118	4055	15118
PNMA5	0.0579338	2218	15118	4055	15118	1027	15118
SFMBT1	0.0579561	8490	15118	548	15118	1247	15118
IGHM	0.0580196	2575	15118	4057	15118	3447	15118
HECW2	0.0580625	3755	15118	4019	15118	4058	15118
SUPT16H	0.0581366	13564	15118	1249	15118	339	15118
STK31	0.0582343	3805	15118	767	15118	4062	15118
MYOM2	0.0583173	14657	15118	753	15118	1251	15118
ZNF627	0.0583634	2744	15118	3665	15118	4065	15118
PCDHGA2	0.0584495	4067	15118	641	15118	1835	15118
WASHC2A	0.0584983	1253	15118	4330	15118	1181	15118
AATK	0.0585789	4070	15118	639	15118	2262	15118
TDRKH	0.0587518	4074	15118	3485	15118	3270	15118
LMF1	0.0587703	1256	15118	261	15118	5385	15118
ACIN1	0.0588816	970	15118	4077	15118	3701	15118
GALNT18	0.0589683	4079	15118	3772	15118	1799	15118
OR2L13	0.0591339	12308	15118	335	15118	1260	15118
GTF3C2	0.0591388	4328	15118	3269	15118	99	15118
ATP10A	0.0592289	872	15118	2356	15118	4085	15118
ADD1	0.0592289	4085	15118	2746	15118	3004	15118
KIF21B	0.0593161	4278	15118	1262	15118	1164	15118
GABRA5	0.059403	2115	15118	3194	15118	4089	15118
OSGIN1	0.0594986	6209	15118	698	15118	1264	15118
GANC	0.0595774	4093	15118	3976	15118	1243	15118
OR10K2	0.0596648	4095	15118	1765	15118	1862	15118
ARFGEF3	0.0597085	4096	15118	2538	15118	1509	15118
PRDM4	0.0597522	1093	15118	4097	15118	3884	15118
GPR161	0.0597727	5561	15118	1267	15118	657	15118
ITGB6	0.0597727	7720	15118	747	15118	1267	15118
PTDSS1	0.059796	2389	15118	4098	15118	3557	15118
ZNF532	0.0598643	5070	15118	1268	15118	348	15118
DCAF12L1	0.0598836	196	15118	4052	15118	4100	15118
LHX1	0.0598836	4100	15118	2531	15118	2403	15118
SALL4	0.0599274	2627	15118	902	15118	4101	15118
FAM120A	0.0599274	4101	15118	1116	15118	3206	15118
TIAM1	0.0601392	10110	15118	853	15118	1271	15118
TRPV2	0.0603667	4111	15118	1438	15118	1688	15118
MAPKAP1	0.0604548	389	15118	3292	15118	4113	15118
MRPL32	0.0605431	4090	15118	3363	15118	4115	15118
ZNF486	0.0605431	2859	15118	4115	15118	3283	15118
RASGRP4	0.0605872	3164	15118	4116	15118	2236	15118
ZFAND4	0.0605872	4116	15118	3067	15118	2078	15118
CTNND2	0.0606755	4118	15118	1257	15118	3285	15118
SLC35G3	0.060764	297	15118	1385	15118	4120	15118
LY6G6F-LY6G6D	0.060764	3149	15118	4120	15118	3880	15118
PLXNA1	0.0607831	7759	15118	994	15118	1278	15118
TSC22D1	0.0607831	9339	15118	1278	15118	621	15118
CLDN6	0.0608525	4122	15118	3175	15118	2310	15118
MAP3K4	0.0609411	4124	15118	3953	15118	2118	15118
CSN3	0.0611185	776	15118	4128	15118	2608	15118
MED13	0.0613408	429	15118	2084	15118	4133	15118
COL18A1	0.0613854	4134	15118	2800	15118	2038	15118
FOXI1	0.0614299	4135	15118	3640	15118	3387	15118
LETM1	0.0614301	7497	15118	1285	15118	576	15118
AKTIP	0.0616976	671	15118	4141	15118	4073	15118
CEP170	0.0616976	2571	15118	1152	15118	4141	15118
RRN3	0.0617423	3073	15118	4142	15118	2116	15118
PCDHB7	0.0618942	14329	15118	702	15118	1290	15118
SEC31A	0.0619213	3634	15118	4146	15118	3343	15118
LRRC8C	0.0619661	4147	15118	3204	15118	3686	15118
PDCD6IP	0.0620751	104	15118	4607	15118	1350	15118
BMPR2	0.0621735	8883	15118	1293	15118	1018	15118
GRM1	0.0621735	13456	15118	752	15118	1293	15118
PCDHGB7	0.0621905	516	15118	4152	15118	3625	15118
CARD11	0.0622354	4153	15118	2234	15118	1256	15118
HMGB4	0.0625506	1031	15118	4160	15118	3454	15118
PDE3A	0.0625506	2822	15118	3366	15118	4160	15118
ALPK3	0.0625957	855	15118	2774	15118	4161	15118
C10orf53	0.0626403	10249	15118	1298	15118	695	15118
SLC2A9	0.062686	2631	15118	2448	15118	4163	15118
AKAP4	0.062686	4163	15118	539	15118	1426	15118
PLCH1	0.0627311	4164	15118	1284	15118	2881	15118
GBA2	0.0627763	3086	15118	4165	15118	3918	15118
FAM24A	0.0629121	1640	15118	3128	15118	4168	15118
AVPR2	0.0629211	14571	15118	1301	15118	1114	15118
AC092143.1	0.063048	4171	15118	1967	15118	302	15118
HOMEZ	0.0630933	1082	15118	2970	15118	4172	15118
RUNDC3B	0.0631841	4004	15118	4174	15118	3746	15118
PRICKLE2	0.0631841	4174	15118	349	15118	1406	15118
IFIH1	0.0632295	1957	15118	1605	15118	4175	15118
DENND5B	0.0632295	4175	15118	827	15118	1886	15118
ANLN	0.0632965	10592	15118	826	15118	1305	15118
REXO5	0.0633659	4178	15118	2588	15118	3494	15118
SCARB2	0.0634114	3758	15118	2713	15118	4179	15118
SIPA1L3	0.0635024	4181	15118	340	15118	1470	15118
CCDC88C	0.063548	4182	15118	1782	15118	3985	15118
LAMC1	0.0635787	8043	15118	373	15118	1308	15118
CD1E	0.0635936	4142	15118	4183	15118	2349	15118
SDK2	0.0636392	4184	15118	965	15118	3455	15118
DCAF5	0.0638676	1647	15118	3097	15118	4189	15118
FOXG1	0.0639133	4035	15118	4190	15118	3168	15118
VIPR2	0.0639133	4190	15118	3054	15118	2678	15118
DIPK1C	0.0640048	3635	15118	3825	15118	4192	15118
NIPAL2	0.0640048	4192	15118	3226	15118	1929	15118
CHRM2	0.0640965	4194	15118	4166	15118	4122	15118
DCAF8L1	0.0641423	1560	15118	3494	15118	4195	15118
RSPH10B2	0.0641423	1923	15118	4195	15118	3766	15118
CD163L1	0.0642341	4197	15118	1976	15118	1632	15118
ITGA11	0.06428	1187	15118	2130	15118	4198	15118
GOLGA3	0.0643259	2105	15118	2290	15118	4199	15118
GCM2	0.0644639	4202	15118	327	15118	1976	15118
FTMT	0.0647403	395	15118	4208	15118	3803	15118
POMT2	0.0648789	766	15118	4211	15118	2979	15118
NUTM2G	0.0649713	1296	15118	1721	15118	4213	15118
H2BC8	0.0650095	109	15118	5051	15118	6623	15118
PCDHAC1	0.0651102	3182	15118	3958	15118	4216	15118
WDTC1	0.0651565	4217	15118	2078	15118	4134	15118
PPP1R12C	0.0652957	1723	15118	4220	15118	2803	15118
FOXC1	0.065435	3011	15118	4223	15118	3045	15118
MYH11	0.065435	4223	15118	1612	15118	1597	15118
ASXL1	0.065475	11559	15118	1328	15118	1282	15118
MMACHC	0.0654815	597	15118	3914	15118	4224	15118
SOGA1	0.0655705	6281	15118	577	15118	1329	15118
ZNF81	0.0655745	977	15118	4226	15118	2510	15118
GPR156	0.0655962	110	15118	4770	15118	5571	15118
ERCC3	0.065621	2597	15118	3598	15118	4227	15118
NLRP7	0.0657617	5002	15118	1331	15118	967	15118
MAGEE1	0.0658075	2325	15118	3906	15118	4231	15118
UNC45B	0.0658541	2260	15118	2305	15118	4232	15118
CEP162	0.0658574	12826	15118	1139	15118	1332	15118
ZNF415	0.0659942	1947	15118	4224	15118	4235	15118
ASXL2	0.0660878	2664	15118	697	15118	4237	15118
PCCA	0.0660878	4237	15118	4059	15118	3765	15118
TRAPPC9	0.0661448	6685	15118	1252	15118	1335	15118
ZNF384	0.0661814	4037	15118	2002	15118	4239	15118
STRA6	0.0661814	4239	15118	2272	15118	3062	15118
RABL2B	0.0662282	4240	15118	2197	15118	1551	15118
GRIA3	0.0662408	6489	15118	1336	15118	265	15118
ZNF655	0.0662751	2598	15118	2470	15118	4241	15118
ASB17	0.0662751	4241	15118	2933	15118	2661	15118
SLC22A6	0.0663368	4602	15118	575	15118	1337	15118
FOLR1	0.0664158	3255	15118	3752	15118	4244	15118
MKS1	0.0664627	4128	15118	4245	15118	1102	15118
RSPH1	0.066529	10324	15118	1339	15118	622	15118
DCAF6	0.0666252	12379	15118	952	15118	1340	15118
PRR14	0.0666507	678	15118	2105	15118	4249	15118
DLG1	0.0668179	5395	15118	1342	15118	1295	15118
MEF2C	0.0669334	4255	15118	931	15118	1579	15118
SNX25	0.0670278	1752	15118	4257	15118	2517	15118
SERPINF2	0.0672169	2278	15118	2127	15118	4261	15118
PLB1	0.0673005	413	15118	1347	15118	4525	15118
CBL	0.067359	4264	15118	2787	15118	3772	15118
JAK2	0.067359	2578	15118	2915	15118	4264	15118
FANCE	0.0673973	6765	15118	1014	15118	1348	15118
MAP4K3	0.0674941	7572	15118	1349	15118	843	15118
IREB2	0.0674941	8579	15118	1122	15118	1349	15118
BRIP1	0.0675961	4269	15118	1601	15118	1043	15118
AEBP1	0.0676912	3766	15118	2698	15118	4271	15118
E2F1	0.0679768	222	15118	4277	15118	2654	15118
ZNF606	0.0679768	3319	15118	2365	15118	4277	15118
NCL	0.0680245	3949	15118	4278	15118	2616	15118
ARHGAP6	0.0680722	372	15118	4215	15118	4279	15118
NTRK1	0.0680762	14579	15118	1355	15118	635	15118
FCRL1	0.0681676	4281	15118	3033	15118	3605	15118
KRTAP10-11	0.0682707	4839	15118	1246	15118	1357	15118
ACTN2	0.068311	1045	15118	4284	15118	2278	15118
ORC2	0.0683588	1703	15118	3083	15118	4285	15118
NRP2	0.0684656	5860	15118	1050	15118	1359	15118
FIBP	0.0685025	1634	15118	4288	15118	3196	15118
TWNK	0.0685504	2715	15118	3338	15118	4289	15118
PLD3	0.0686463	4291	15118	2934	15118	4162	15118
OR5L1	0.0686943	2341	15118	3577	15118	4292	15118
ZSCAN29	0.0687423	512	15118	4293	15118	3511	15118
SERINC1	0.0687583	8016	15118	1362	15118	177	15118
SHKBP1	0.0687904	1426	15118	2718	15118	4294	15118
LAMB3	0.0688865	3862	15118	4296	15118	2334	15118
USP17L2	0.0689537	9799	15118	1364	15118	485	15118
SYT1	0.0689828	4298	15118	2619	15118	3086	15118
PCDHGB2	0.0690516	7499	15118	825	15118	1365	15118
HIPK1	0.0691144	116	15118	6072	15118	6394	15118
TSC1	0.0691755	4302	15118	583	15118	2213	15118
MAST1	0.0692237	4303	15118	1013	15118	1847	15118
MYDGF	0.0692474	10243	15118	1367	15118	1143	15118
RPN1	0.0692474	10290	15118	1035	15118	1367	15118
PLCE1	0.0693454	6950	15118	1368	15118	1051	15118
KCTD21	0.0696399	12010	15118	1371	15118	559	15118
NHLRC2	0.0696589	4018	15118	2767	15118	4312	15118
ZNF592	0.0696589	4312	15118	408	15118	2012	15118
CHRD	0.0697005	117	15118	4690	15118	3538	15118
SENP7	0.0697382	11377	15118	743	15118	1372	15118
CXCR3	0.0698365	9030	15118	1373	15118	1090	15118
HTRA1	0.06995	4318	15118	3760	15118	2916	15118
PPP6R2	0.0700334	12018	15118	1199	15118	1375	15118
SH3KBP1	0.0702305	267	15118	1377	15118	4805	15118
ZMAT1	0.0702907	4325	15118	3871	15118	2165	15118
PARD3	0.0703882	3136	15118	4327	15118	2663	15118
SCAF8	0.0705347	3483	15118	3597	15118	4330	15118
DHX40	0.0706325	1162	15118	4329	15118	4332	15118
IRF9	0.0706814	1178	15118	2738	15118	4333	15118
PRAMEF12	0.0707245	7553	15118	971	15118	1382	15118
MICAL1	0.0707793	3124	15118	4335	15118	4193	15118
UBE3C	0.0708235	5453	15118	1383	15118	1285	15118
NLGN2	0.0708282	1404	15118	4336	15118	2221	15118
GABBR1	0.0709263	4338	15118	3750	15118	3916	15118
TRIM28	0.0709753	471	15118	1633	15118	4339	15118
AMBN	0.0710735	1628	15118	4341	15118	3655	15118
HMGN5	0.0711208	11304	15118	1075	15118	1386	15118
NLRP1	0.0712201	6754	15118	1137	15118	1387	15118
ADCYAP1R1	0.0714583	10711	15118	1975	15118	120	15118
ESYT1	0.0714671	1539	15118	2483	15118	4349	15118
CD248	0.0715164	4350	15118	3511	15118	4066	15118
ZNF799	0.0717138	4354	15118	3713	15118	2224	15118
MTF2	0.0717138	969	15118	1556	15118	4354	15118
UBN1	0.0717173	14843	15118	1392	15118	1000	15118
ENG	0.0718169	10033	15118	651	15118	1393	15118
MACROH2A2	0.0718621	2384	15118	4357	15118	3465	15118
SACS	0.0720106	4360	15118	1666	15118	863	15118
BRPF1	0.0721162	6611	15118	192	15118	1396	15118
GPATCH4	0.0723082	4345	15118	944	15118	4366	15118
[truncated: 13,119 more rows]

## Sheet: Survival BRCA mRNA
mRNA	adj. p-value	DIABLO-SNV+mRNA+miRNA 5-fold RRA ranking	DIABLO-SNV+mRNA+miRNA-ranking size	DeePathNet-SNV+mRNA+miRNA 5-fold RRA ranking	DeePathNet-SNV+mRNA+miRNA-ranking size	Stabl-CNV+SNV+mRNA 5-fold RRA ranking	Stabl-CNV+SNV+mRNA-ranking size
GNG5	0.000112375	68	19504	-1	3009	21	19504
MYC	0.000129229	10597	19504	0	3009	73	19504
TPGS1	0.00046142	0	19504	-1	3009	10320	19504
NTRK3	0.00046142	10655	19504	1077	3009	0	19504
GATA3	0.000587432	92	19504	157	3009	15846	19504
MAP2K6	0.000736726	5363	19504	42	3009	176	19504
MLPH	0.000922793	1	19504	-1	3009	13919	19504
MTOR	0.000922793	9890	19504	1	3009	13753	19504
PRM1	0.000922793	14902	19504	-1	3009	1	19504
NPHS2	0.000930544	12752	19504	198	3009	96	19504
PDGFRA	0.00113648	219	19504	25	3009	13052	19504
MATK	0.00137835	1025	19504	1076	3009	1504	19504
AC129492.3	0.00138412	14737	19504	-1	3009	2	19504
NDUFA11	0.00138412	2	19504	-1	3009	13006	19504
MAPK8	0.00138412	13473	19504	2	3009	12777	19504
IGF1	0.00138543	27	19504	242	3009	14958	19504
LEPR	0.00144278	116	19504	247	3009	14323	19504
GAS1	0.00159729	260	19504	221	3009	15823	19504
GRIN2B	0.00179814	9996	19504	276	3009	105	19504
NFATC3	0.00182407	183	19504	278	3009	12807	19504
RABAC1	0.0018454	3	19504	-1	3009	3902	19504
GNAI3	0.0018454	9210	19504	3	3009	15672	19504
FAM71A	0.0018454	14534	19504	-1	3009	3	19504
GNG2	0.00216374	303	19504	6	3009	15661	19504
KRTAP22-1	0.00230663	14870	19504	-1	3009	4	19504
PIK3CA	0.00230663	4386	19504	4	3009	11948	19504
RAB24	0.00230663	4	19504	-1	3009	4005	19504
NDN	0.00232228	314	19504	161	3009	13017	19504
KCNJ11	0.00259365	332	19504	210	3009	14636	19504
SNRNP70	0.00276781	5	19504	-1	3009	8334	19504
NEDD4L	0.00276781	3475	19504	5	3009	11920	19504
AC006059.2	0.00276781	14493	19504	-1	3009	5	19504
LPAR4	0.00317208	1716	19504	393	3009	1986	19504
FOXA1	0.00322895	6	19504	2205	3009	15510	19504
KRTAP20-3	0.00322895	14854	19504	-1	3009	6	19504
KLK3	0.00324968	11395	19504	372	3009	250	19504
LTB	0.00340733	381	19504	355	3009	13736	19504
MAPK13	0.00362326	8613	19504	214	3009	393	19504
CENPVL2	0.00369004	14490	19504	-1	3009	7	19504
CAVIN2	0.00369004	7	19504	-1	3009	18440	19504
IL2	0.00369004	9106	19504	7	3009	1512	19504
NCAPG	0.00369669	397	19504	253	3009	12832	19504
PAFAH1B3	0.00399766	413	19504	268	3009	13194	19504
CCDC107	0.00415108	8	19504	-1	3009	4513	19504
INSR	0.00415108	10958	19504	8	3009	16956	19504
TMEM207	0.00415108	15087	19504	-1	3009	8	19504
IL13RA2	0.00417206	11381	19504	381	3009	422	19504
NDC80	0.00423101	310	19504	425	3009	12996	19504
SOCS3	0.00435013	7573	19504	311	3009	431	19504
SKP2	0.00445063	436	19504	341	3009	7888	19504
IL6ST	0.00449115	438	19504	431	3009	14988	19504
IFNA10	0.00459324	14324	19504	392	3009	443	19504
ZGPAT	0.00461207	9	19504	-1	3009	7810	19504
MAPK3	0.00461207	4602	19504	9	3009	12781	19504
AMBN	0.00461207	14242	19504	-1	3009	9	19504
MAP1LC3C	0.00465504	84	19504	446	3009	12705	19504
KIF13B	0.00465504	446	19504	267	3009	14143	19504
MAML2	0.00505584	254	19504	465	3009	13887	19504
TSHZ2	0.00507302	10	19504	-1	3009	10637	19504
GNAI1	0.00507302	1384	19504	10	3009	15673	19504
FOXD4L5	0.00507302	13545	19504	-1	3009	10	19504
ITGA7	0.00520761	472	19504	373	3009	14715	19504
IGFBP4	0.00531737	477	19504	266	3009	15023	19504
ODF1	0.00533945	14570	19504	478	3009	226	19504
SELENOO	0.00553392	11	19504	-1	3009	8468	19504
SPO11	0.00553392	13107	19504	-1	3009	11	19504
NGEF	0.00553392	13276	19504	11	3009	585	19504
IGFBP3	0.00561764	2403	19504	153	3009	2204	19504
SHC2	0.00567614	493	19504	287	3009	9235	19504
IL12RB2	0.00569895	282	19504	494	3009	14849	19504
LHCGR	0.00576763	6493	19504	362	3009	497	19504
LAMA4	0.00581365	499	19504	84	3009	14293	19504
FTH1	0.00585938	681	19504	2437	3009	1920	19504
MAPT	0.00585984	255	19504	501	3009	12711	19504
ASAH1	0.00588826	2441	19504	2406	3009	1561	19504
MAPK9	0.00599477	5203	19504	12	3009	12774	19504
BCKDHA	0.00599477	17176	19504	-1	3009	12	19504
ARL6IP4	0.00599477	12	19504	-1	3009	19095	19504
TLX2	0.00614078	13718	19504	513	3009	382	19504
IL4	0.00625974	9016	19504	65	3009	518	19504
TNS1	0.00637982	168	19504	523	3009	11044	19504
ABHD17A	0.00645558	13	19504	-1	3009	17986	19504
DOC2B	0.00645558	4839	19504	-1	3009	13	19504
NTF3	0.00645558	16234	19504	13	3009	5365	19504
MIB2	0.00691634	14	19504	-1	3009	13983	19504
IL7R	0.00691634	4605	19504	14	3009	9713	19504
LCN1	0.00691634	14580	19504	-1	3009	14	19504
ITGB5	0.00702228	549	19504	340	3009	14704	19504
SLC31A2	0.00737705	18362	19504	-1	3009	15	19504
MAP2K1	0.00737705	16991	19504	15	3009	12714	19504
VGLL1	0.00737705	15	19504	-1	3009	6652	19504
IL33	0.00783771	16	19504	-1	3009	16937	19504
GSK3A	0.00783771	3638	19504	16	3009	15223	19504
FAM25G	0.00783771	14523	19504	-1	3009	16	19504
MC4R	0.00790795	15483	19504	363	3009	583	19504
HHAT	0.00798857	393	19504	586	3009	15749	19504
MYBL2	0.00809668	506	19504	590	3009	14097	19504
SNAI2	0.00828759	575	19504	597	3009	8194	19504
LATS2	0.00828759	597	19504	38	3009	14902	19504
CLASRP	0.00829833	17	19504	-1	3009	16628	19504
ANHX	0.00829833	14957	19504	-1	3009	17	19504
HCK	0.00829833	18721	19504	17	3009	15799	19504
RARA	0.00842529	602	19504	376	3009	7478	19504
HDAC10	0.0085641	137	19504	607	3009	17699	19504
KLRC2	0.00873213	13125	19504	243	3009	613	19504
MTG1	0.00873213	613	19504	144	3009	13734	19504
FREM1	0.00875889	18	19504	-1	3009	16329	19504
HRAS	0.00875889	3160	19504	18	3009	17692	19504
OR2T27	0.00875889	15040	19504	-1	3009	18	19504
GSN	0.00876029	366	19504	614	3009	15128	19504
RPS27L	0.0088192	2383	19504	2793	3009	630	19504
EGFR	0.00901573	334	19504	623	3009	18757	19504
IL3RA	0.00907299	625	19504	251	3009	14848	19504
KCNJ5	0.00910168	10904	19504	626	3009	37	19504
RCAN1	0.00916452	2145	19504	2479	3009	2829	19504
MET	0.00921942	1086	19504	19	3009	12772	19504
MGAT4C	0.00921942	15841	19504	-1	3009	19	19504
JAM2	0.00921942	19	19504	-1	3009	14594	19504
KIF2C	0.00927476	293	19504	632	3009	14232	19504
GREB1	0.0093405	1277	19504	486	3009	2847	19504
SMAD9	0.00944944	638	19504	305	3009	5709	19504
ZNF775	0.00967989	20	19504	-1	3009	7570	19504
GPX3	0.00967989	1122	19504	20	3009	15216	19504
NPBWR2	0.00967989	14962	19504	-1	3009	20	19504
PDE3B	0.0100257	1418	19504	377	3009	2915	19504
LIMS2	0.0100432	585	19504	658	3009	14343	19504
NCAPH	0.0101035	660	19504	471	3009	12970	19504
LTC4S	0.0101403	21	19504	-1	3009	13730	19504
GAB1	0.0101403	7428	19504	21	3009	15925	19504
PIF1	0.0101944	390	19504	663	3009	11330	19504
PDZD2	0.0103161	667	19504	275	3009	13047	19504
NRP1	0.0104079	670	19504	258	3009	12956	19504
LAMB2	0.0105309	547	19504	674	3009	14304	19504
CA12	0.0106007	22	19504	-1	3009	13594	19504
NFKBIA	0.0106007	11649	19504	22	3009	3578	19504
AL121899.2	0.0106007	15058	19504	-1	3009	22	19504
NOXA1	0.0108727	101	19504	685	3009	15431	19504
KIFC3	0.0109041	686	19504	620	3009	14546	19504
JUNB	0.0109829	936	19504	1579	3009	3005	19504
FZD9	0.0109984	213	19504	689	3009	15876	19504
CAPN10	0.011061	23	19504	-1	3009	18496	19504
ITGB8	0.011061	6274	19504	23	3009	17650	19504
KRTAP19-3	0.011061	14784	19504	-1	3009	23	19504
LAMA2	0.0112199	696	19504	64	3009	14280	19504
NFKB1	0.0115213	16381	19504	24	3009	12908	19504
NPAS4	0.0115213	12534	19504	-1	3009	24	19504
CDO1	0.0115213	24	19504	-1	3009	12233	19504
SGO1	0.0117343	347	19504	712	3009	9078	19504
JUN	0.0117669	3596	19504	47	3009	713	19504
FBXL15	0.0119816	25	19504	-1	3009	11894	19504
AL049634.2	0.0119816	15740	19504	-1	3009	25	19504
MEF2C	0.0120287	562	19504	721	3009	12756	19504
PRKACG	0.0123265	13417	19504	730	3009	75	19504
AP001453.3	0.0124417	26	19504	-1	3009	19497	19504
CCDC38	0.0124417	12694	19504	-1	3009	26	19504
IKBKG	0.0124417	12869	19504	26	3009	12235	19504
PAX8	0.0125271	16705	19504	51	3009	736	19504
ADM5	0.0126954	341	19504	-1	3009	741	19504
UPK3BL1	0.0129019	14698	19504	-1	3009	27	19504
LRP6	0.0129019	9186	19504	27	3009	13823	19504
LAMB1	0.0131725	755	19504	257	3009	14305	19504
ABCA9	0.013362	28	19504	-1	3009	18128	19504
NCK1	0.013362	9171	19504	28	3009	12931	19504
FCGR2B	0.013362	19246	19504	1211	3009	28	19504
GRIN2A	0.0135186	10575	19504	765	3009	512	19504
ESR1	0.013822	29	19504	941	3009	11608	19504
GNAL	0.013822	1373	19504	29	3009	15671	19504
FAM205C	0.013822	12493	19504	-1	3009	29	19504
TGFBR2	0.0139749	193	19504	778	3009	8857	19504
ATF3	0.0140476	3262	19504	1113	3009	372	19504
KRTAP24-1	0.014282	14885	19504	-1	3009	30	19504
PIK3R1	0.014282	1861	19504	30	3009	11718	19504
CORO2B	0.014282	30	19504	-1	3009	16420	19504
PECAM1	0.0144386	791	19504	469	3009	13041	19504
PIGR	0.0145106	5905	19504	196	3009	793	19504
FKBP2	0.014742	31	19504	-1	3009	15570	19504
PIAS3	0.014742	9394	19504	31	3009	10594	19504
TMEM239	0.014742	15715	19504	-1	3009	31	19504
GNAT1	0.0148368	16498	19504	296	3009	802	19504
GIPC2	0.0152019	32	19504	-1	3009	14377	19504
MAP4K2	0.0152019	11154	19504	32	3009	4865	19504
UPK3BL2	0.0152019	19394	19504	-1	3009	32	19504
COL6A6	0.0152151	767	19504	1993	3009	3350	19504
S1PR1	0.0152771	140	19504	814	3009	8196	19504
SAA1	0.0153654	1251	19504	1686	3009	3361	19504
NDUFS7	0.0156618	33	19504	-1	3009	12862	19504
GNAO1	0.0156618	12844	19504	33	3009	10583	19504
TCP11X1	0.0156618	14760	19504	-1	3009	33	19504
KIF20A	0.0158739	830	19504	579	3009	14243	19504
WDR77	0.0159625	3404	19504	1318	3009	3073	19504
EIF4E3	0.0160612	2856	19504	850	3009	3411	19504
AGR3	0.0161216	34	19504	-1	3009	17758	19504
NCK2	0.0161216	7928	19504	34	3009	12930	19504
AL627230.1	0.0161216	18328	19504	-1	3009	34	19504
NECTIN3	0.0162525	840	19504	293	3009	13186	19504
GHSR	0.0164051	12574	19504	369	3009	844	19504
PCSK5	0.0165201	232	19504	847	3009	13134	19504
ZP3	0.0165813	16608	19504	-1	3009	35	19504
SLC44A4	0.0165813	35	19504	-1	3009	8134	19504
MAP2K3	0.0165813	8691	19504	35	3009	12700	19504
EGR1	0.0167486	979	19504	936	3009	3459	19504
SCGB1A1	0.0168673	18246	19504	856	3009	232	19504
NGFR	0.0169838	153	19504	859	3009	12893	19504
GRB14	0.0170227	13481	19504	800	3009	860	19504
CLDN11	0.0170411	36	19504	-1	3009	16785	19504
CD8B2	0.0170411	11408	19504	-1	3009	36	19504
GNA12	0.0170411	17095	19504	36	3009	15592	19504
GUCA1A	0.0171397	14566	19504	509	3009	863	19504
ADAT3	0.0175007	37	19504	-1	3009	17731	19504
NCOA3	0.0175007	6746	19504	37	3009	12921	19504
FABP4	0.0176501	1419	19504	2151	3009	3520	19504
NFKBIB	0.0176909	877	19504	421	3009	12906	19504
GADD45G	0.0177306	51	19504	878	3009	15857	19504
TBC1D9	0.0179603	38	19504	-1	3009	9979	19504
DEFA3	0.0179603	13080	19504	-1	3009	38	19504
TRADD	0.0181701	600	19504	889	3009	10358	19504
RBMS3	0.0184199	39	19504	-1	3009	8060	19504
NR4A1	0.0184199	6407	19504	39	3009	2051	19504
VSTM1	0.0184199	17798	19504	-1	3009	39	19504
MFNG	0.0185336	898	19504	591	3009	12761	19504
MAF	0.0186555	901	19504	301	3009	13903	19504
MYLK3	0.018737	12755	19504	903	3009	857	19504
TSHB	0.0187865	3594	19504	1615	3009	112	19504
MAPK14	0.0188795	11162	19504	40	3009	12784	19504
AVP	0.0188795	16342	19504	-1	3009	40	19504
PRR15	0.0188795	40	19504	-1	3009	10762	19504
IFNA21	0.0189005	12775	19504	907	3009	622	19504
GDNF	0.0190236	19245	19504	910	3009	499	19504
FOS	0.0190543	3611	19504	922	3009	578	19504
EXD3	0.0193389	41	19504	-1	3009	11775	19504
CT55	0.0193389	15460	19504	-1	3009	41	19504
HDAC3	0.0193389	18711	19504	41	3009	5368	19504
PLAT	0.0194367	920	19504	304	3009	10960	19504
TACC1	0.0196449	925	19504	238	3009	4890	19504
ZNF837	0.0197984	42	19504	-1	3009	7132	19504
OR6T1	0.0197984	15440	19504	-1	3009	42	19504
BMP4	0.0200852	3675	19504	1948	3009	2805	19504
SI	0.0202578	15287	19504	-1	3009	43	19504
GRK3	0.0202578	9475	19504	43	3009	15073	19504
XBP1	0.0202578	43	19504	1255	3009	6846	19504
DEFB119	0.020403	15152	19504	943	3009	789	19504
LRIG1	0.0204456	587	19504	944	3009	13861	19504
PLK1	0.0204881	609	19504	945	3009	12083	19504
MC5R	0.0205307	19048	19504	580	3009	946	19504
ZNF524	0.0207171	44	19504	-1	3009	7052	19504
PTPN6	0.0207171	7316	19504	44	3009	4362	19504
LGI1	0.0207171	15620	19504	-1	3009	44	19504
PPP1R15A	0.0207983	1755	19504	1007	3009	3718	19504
APOB	0.0210172	3731	19504	2323	3009	3605	19504
MYOD1	0.0211764	15354	19504	45	3009	2669	19504
TMIGD3	0.0211764	17222	19504	-1	3009	45	19504
ZNF428	0.0211764	45	19504	-1	3009	6896	19504
PARVA	0.0212617	963	19504	791	3009	13138	19504
PDE6H	0.021479	13907	19504	593	3009	968	19504
PET100	0.0216356	46	19504	-1	3009	10861	19504
NFATC1	0.0216356	7802	19504	46	3009	12810	19504
OR7A10	0.0216356	14651	19504	-1	3009	46	19504
PPARG	0.0217851	975	19504	538	3009	11553	19504
IER2	0.0219169	978	19504	-1	3009	655	19504
RABGGTA	0.0219602	3446	19504	1330	3009	3786	19504
IFNA6	0.0219609	14723	19504	979	3009	783	19504
ABCC8	0.0219776	2114	19504	1969	3009	3787	19504
AC021660.3	0.0220948	14618	19504	-1	3009	47	19504
MFAP4	0.0220948	47	19504	-1	3009	12768	19504
VIM	0.0221816	654	19504	984	3009	6668	19504
KIF25	0.0222259	18707	19504	603	3009	985	19504
STK11	0.0223146	150	19504	987	3009	6171	19504
CAV1	0.022554	48	19504	1172	3009	18432	19504
NR0B2	0.022554	12652	19504	48	3009	5227	19504
DEFB103B	0.022554	15125	19504	-1	3009	48	19504
YBX1	0.0225817	294	19504	993	3009	5844	19504
RRM2	0.0226263	994	19504	750	3009	9384	19504
RAB5C	0.0226457	2258	19504	1841	3009	3825	19504
GNB3	0.022671	9562	19504	110	3009	995	19504
JAG2	0.0227605	997	19504	577	3009	14599	19504
PDE6C	0.0229401	17021	19504	1001	3009	196	19504
LCK	0.0230131	3032	19504	49	3009	14893	19504
CYLC1	0.0230131	15085	19504	-1	3009	49	19504
UGT8	0.0230131	49	19504	-1	3009	9400	19504
KLK2	0.0233013	17059	19504	842	3009	1009	19504
LRP8	0.0234374	377	19504	1012	3009	13822	19504
EBF3	0.0234722	50	19504	-1	3009	18808	19504
MAPK1	0.0234722	4806	19504	50	3009	12787	19504
GSG1L2	0.0234722	14338	19504	-1	3009	50	19504
LAMP5	0.0234829	1013	19504	219	3009	14890	19504
IL1R1	0.0235739	1015	19504	315	3009	17689	19504
PDGFD	0.0237108	1018	19504	54	3009	13064	19504
ID4	0.0238481	1021	19504	879	3009	14973	19504
ORC1	0.023894	280	19504	1022	3009	12452	19504
OR8U1	0.0239312	14768	19504	-1	3009	51	19504
GSTM1	0.0239858	14053	19504	1024	3009	682	19504
LAMC1	0.0240778	1026	19504	236	3009	14301	19504
KPNA2	0.0242161	1029	19504	666	3009	14576	19504
KITLG	0.0242259	3912	19504	710	3009	3000	19504
RAB3IL1	0.0243561	3320	19504	429	3009	3919	19504
SPDEF	0.0243901	52	19504	1046	3009	5635	19504
OR7G1	0.0243901	14293	19504	-1	3009	52	19504
INS	0.0243901	14862	19504	52	3009	9499	19504
KL	0.0244011	1033	19504	631	3009	14539	19504
HBG2	0.0244011	14438	19504	1033	3009	899	19504
SIRPA	0.0245403	1036	19504	948	3009	7927	19504
RAB3GAP2	0.024543	3300	19504	2760	3009	3929	19504
FOSB	0.0245618	3930	19504	1274	3009	1297	19504
PRKN	0.0247308	3123	19504	1170	3009	3939	19504
NRG1	0.0248198	1042	19504	324	3009	5707	19504
PIWIL1	0.024849	14147	19504	-1	3009	53	19504
ZNF865	0.024849	53	19504	-1	3009	7168	19504
JAK1	0.024849	6025	19504	53	3009	14598	19504
PVR	0.0248629	2897	19504	1137	3009	3946	19504
CHAD	0.025007	1046	19504	-1	3009	961	19504
PTGDS	0.0252419	637	19504	1051	3009	4216	19504
ABCB1	0.0253079	54	19504	1780	3009	17971	19504
DEFA6	0.0253079	15122	19504	2821	3009	54	19504
MEF2D	0.0256675	1060	19504	117	3009	12755	19504
C5AR2	0.0257667	55	19504	-1	3009	13645	19504
MYH2	0.0257667	13151	19504	55	3009	13968	19504
CDC42EP2	0.0257667	13212	19504	-1	3009	55	19504
PGR	0.0258101	977	19504	1063	3009	11043	19504
MAP3K12	0.0258577	1064	19504	610	3009	12706	19504
TNFRSF8	0.0259168	1915	19504	815	3009	4001	19504
GABRP	0.0260964	800	19504	1069	3009	15871	19504
BCL11A	0.0262255	56	19504	-1	3009	13482	19504
IL1RAP	0.0262255	1438	19504	56	3009	14834	19504
AHRR	0.0262255	15263	19504	-1	3009	56	19504
NCAPD2	0.0262882	1073	19504	744	3009	12834	19504
MXD4	0.0263362	1074	19504	1028	3009	14104	19504
SOX1	0.0263362	12998	19504	1074	3009	698	19504
PER1	0.0264055	1813	19504	562	3009	4026	19504
NPY4R	0.0265288	10801	19504	1078	3009	944	19504
RAB5A	0.0266027	4036	19504	1269	3009	3874	19504
LIN7C	0.0266842	6888	19504	57	3009	14339	19504
GLYATL1B	0.0266842	13620	19504	-1	3009	57	19504
ITIH5	0.0266842	57	19504	-1	3009	14727	19504
IFNA8	0.0267221	16884	19504	1082	3009	650	19504
ETS2	0.0270132	1016	19504	1088	3009	7424	19504
NPAS2	0.0270132	14118	19504	954	3009	1088	19504
ID1	0.0271106	1090	19504	759	3009	17613	19504
MMP23B	0.0271429	58	19504	-1	3009	14008	19504
KPNB1	0.0271429	3466	19504	58	3009	14571	19504
AC006538.2	0.0271429	14412	19504	-1	3009	58	19504
FOXO1	0.027257	78	19504	1093	3009	15507	19504
PDLIM7	0.0273059	834	19504	1094	3009	13113	19504
MAP1B	0.0275019	1098	19504	61	3009	12675	19504
LSP1	0.0275509	1099	19504	1005	3009	6072	19504
ITGAE	0.0276001	17793	19504	860	3009	1100	19504
AC005726.1	0.0276015	11977	19504	-1	3009	59	19504
PSAT1	0.0276015	59	19504	-1	3009	11024	19504
ITGA9	0.0276015	1404	19504	59	3009	14714	19504
TFPI	0.0277863	906	19504	1155	3009	4095	19504
IL3	0.0278958	19079	19504	439	3009	1106	19504
ARHGAP20	0.0280601	60	19504	-1	3009	19378	19504
OS9	0.0280601	5611	19504	60	3009	12442	19504
GUCA2A	0.0280601	13910	19504	-1	3009	60	19504
GLUL	0.0280937	1110	19504	634	3009	17516	19504
PTN	0.0282776	1637	19504	1125	3009	4119	19504
RAB11FIP3	0.02836	2763	19504	1583	3009	4123	19504
JUND	0.028484	4129	19504	158	3009	2516	19504
DEFB103A	0.0285187	15124	19504	-1	3009	61	19504
ABCA10	0.0285187	61	19504	-1	3009	18106	19504
NUPR1	0.0287919	12133	19504	163	3009	1124	19504
WWTR1	0.0289426	464	19504	1127	3009	6808	19504
CFAP410	0.0289772	62	19504	-1	3009	16756	19504
INCENP	0.0289772	5230	19504	62	3009	11499	19504
TRIM64C	0.0289772	14819	19504	-1	3009	62	19504
JAM3	0.0291441	894	19504	1131	3009	14603	19504
KIF23	0.0293462	947	19504	1135	3009	14250	19504
ABCA8	0.0294356	63	19504	-1	3009	18129	19504
GNAQ	0.0294356	8005	19504	63	3009	15670	19504
ZSCAN4	0.0294356	15591	19504	-1	3009	63	19504
PLA2G4A	0.0298035	752	19504	1144	3009	4750	19504
IL11RA	0.0298545	1145	19504	738	3009	14851	19504
TPTE2	0.029894	16799	19504	-1	3009	64	19504
CCDC61	0.029894	64	19504	-1	3009	18454	19504
AATF	0.0299567	18181	19504	1147	3009	190	19504
CES1	0.029957	2004	19504	1743	3009	4199	19504
MTMR3	0.0300078	9850	19504	1148	3009	850	19504
PTGES2	0.0300856	2380	19504	1338	3009	4205	19504
ALDH1A2	0.0303523	65	19504	-1	3009	10261	19504
OPN1LW	0.0303523	14479	19504	-1	3009	65	19504
PTGIR	0.0303654	3359	19504	1680	3009	4218	19504
KLRG1	0.030367	5724	19504	156	3009	1155	19504
YAP1	0.03047	1157	19504	617	3009	5837	19504
SKAP2	0.0305216	1158	19504	506	3009	7849	19504
AURKB	0.0306765	304	19504	1161	3009	13580	19504
GABRD	0.03078	8481	19504	526	3009	1163	19504
ABCA6	0.0308107	66	19504	-1	3009	18131	19504
CYP1A1	0.0308107	18809	19504	-1	3009	66	19504
LTBR	0.0308107	19222	19504	66	3009	13732	19504
SIRT3	0.0308318	593	19504	1164	3009	7953	19504
FMO2	0.0312689	67	19504	-1	3009	16263	19504
IL2RG	0.0312689	6711	19504	67	3009	14825	19504
ST3GAL1	0.0312689	17213	19504	-1	3009	67	19504
PSMD12	0.0312813	1171	19504	2092	3009	4260	19504
TGFB3	0.0316665	481	19504	1180	3009	8849	19504
PDGFB	0.0317271	9906	19504	68	3009	6527	19504
POM121L12	0.0317271	14509	19504	-1	3009	68	19504
TICAM2	0.0319295	18623	19504	1185	3009	958	19504
PTPRM	0.0319914	1480	19504	1463	3009	4292	19504
PUM3	0.0321257	2864	19504	2128	3009	4298	19504
CD300LG	0.0321853	69	19504	-1	3009	18195	19504
ITGA6	0.0321853	5212	19504	69	3009	14716	19504
EBLN1	0.0321853	15494	19504	-1	3009	69	19504
DNTT	0.0321935	13127	19504	1190	3009	288	19504
BHLHE41	0.0323504	2345	19504	2283	3009	4308	19504
BMPR1A	0.0323955	4310	19504	1952	3009	3418	19504
LRRN4CL	0.0326434	70	19504	-1	3009	12655	19504
CSHL1	0.0326434	14770	19504	-1	3009	70	19504
NUP214	0.0326434	16843	19504	70	3009	12559	19504
PTP4A2	0.0326441	4159	19504	1490	3009	4321	19504
MMP1	0.032894	4332	19504	504	3009	2148	19504
PTK2	0.0329395	2839	19504	200	3009	4334	19504
PFKP	0.0330308	3661	19504	147	3009	4338	19504
DEGS2	0.0331015	71	19504	-1	3009	16040	19504
KAT2A	0.0331015	9841	19504	71	3009	14629	19504
USP17L4	0.0331015	14757	19504	-1	3009	71	19504
GABARAPL1	0.0331527	1208	19504	289	3009	15842	19504
CCDC130	0.0335595	72	19504	-1	3009	17847	19504
IQGAP1	0.0335595	4294	19504	72	3009	14767	19504
OR10A7	0.0335595	14644	19504	-1	3009	72	19504
PTPN11	0.0338134	3454	19504	241	3009	4372	19504
GPAM	0.033908	1222	19504	1181	3009	17684	19504
PTPN21	0.0339295	669	19504	2650	3009	4377	19504
TFF1	0.0339623	287	19504	1223	3009	8943	19504
PGF	0.033976	1504	19504	184	3009	4379	19504
SCN4B	0.0340174	73	19504	-1	3009	8268	19504
GNA14	0.0340174	4496	19504	73	3009	15594	19504
PTPN2	0.0340692	3823	19504	851	3009	4383	19504
MTA2	0.0342342	18424	19504	779	3009	1228	19504
FBP1	0.0344754	74	19504	-1	3009	11873	19504
NFATC2	0.0344754	4351	19504	74	3009	12809	19504
ABHD16A	0.0344754	16363	19504	-1	3009	74	19504
SPRY2	0.0347263	170	19504	1237	3009	6237	19504
ADAM33	0.0349333	75	19504	-1	3009	18003	19504
IKBKB	0.0349333	3084	19504	75	3009	14861	19504
SH2D3C	0.0349461	1241	19504	642	3009	8997	19504
EPHA4	0.0350011	917	19504	1242	3009	9889	19504
POMC	0.0351767	3512	19504	1846	3009	4430	19504
CSN2	0.0353911	16710	19504	2018	3009	76	19504
IL17A	0.0353911	18075	19504	76	3009	1894	19504
PPP1R35	0.0353911	76	19504	-1	3009	11380	19504
ETS1	0.035443	753	19504	1250	3009	11714	19504
MYB	0.035443	1250	19504	379	3009	14100	19504
RABIF	0.0355352	4032	19504	2601	3009	4445	19504
NID1	0.0355539	939	19504	1252	3009	12915	19504
CD36	0.0356094	1238	19504	-1	3009	1253	19504
LHFPL6	0.0358489	77	19504	-1	3009	14189	19504
JAK3	0.0358489	2282	19504	77	3009	14596	19504
MTFP1	0.0358489	6330	19504	-1	3009	77	19504
TMC4	0.0358875	592	19504	-1	3009	1258	19504
OR11H4	0.0363066	18316	19504	-1	3009	78	19504
LYN	0.0363066	4162	19504	78	3009	13705	19504
SLC2A1	0.0363346	11873	19504	1266	3009	858	19504
BLVRA	0.036381	4284	19504	1834	3009	4480	19504
DNASE1L3	0.0365592	270	19504	-1	3009	1270	19504
TSPAN7	0.0367643	79	19504	-1	3009	6538	19504
MAP4K1	0.0367643	1578	19504	79	3009	12740	19504
PAK6	0.0367643	16681	19504	-1	3009	79	19504
ICAM2	0.0367844	1274	19504	159	3009	14950	19504
BAX	0.0368408	1215	19504	1275	3009	13513	19504
RAD51	0.0368408	1275	19504	1100	3009	5058	19504
CCNE1	0.0368973	195	19504	1276	3009	18255	19504
LEF1	0.0369538	10365	19504	231	3009	1277	19504
E2F2	0.0370103	469	19504	1278	3009	18773	19504
PPBP	0.0371801	18376	19504	1281	3009	467	19504
RFPL4AL1	0.0372219	18539	19504	-1	3009	80	19504
HIPK2	0.0372219	16797	19504	80	3009	11578	19504
ZG16B	0.0372219	80	19504	-1	3009	7800	19504
FYN	0.0372936	1283	19504	222	3009	15884	19504
FANCA	0.037464	573	19504	1286	3009	12262	19504
PKD2L1	0.0375209	18901	19504	512	3009	1287	19504
ANGPTL1	0.0376795	81	19504	-1	3009	19453	19504
ITGB7	0.0376795	11158	19504	81	3009	14703	19504
RFPL3	0.0376795	17776	19504	-1	3009	81	19504
GPM6B	0.0377489	1291	19504	227	3009	15063	19504
TGFB2	0.0378621	4540	19504	913	3009	2221	19504
SVEP1	0.0381371	82	19504	-1	3009	9838	19504
LRPAP1	0.0381371	6780	19504	82	3009	13821	19504
PRPS1L1	0.0381371	16152	19504	-1	3009	82	19504
TSLP	0.0382069	522	19504	1299	3009	10643	19504
PLA2G2A	0.0382637	3660	19504	766	3009	4556	19504
TNFRSF10D	0.0383218	926	19504	1301	3009	11222	19504
INAFM1	0.0385946	83	19504	-1	3009	15030	19504
GRB2	0.0385946	10664	19504	83	3009	15215	19504
AC011005.1	0.0385946	13894	19504	-1	3009	83	19504
FES	0.0388409	520	19504	1310	3009	16155	19504
SHANK3	0.0388988	1104	19504	1311	3009	9213	19504
TMEM272	0.039052	19186	19504	-1	3009	84	19504
PTPRE	0.0391778	4592	19504	1489	3009	4040	19504
KCNE4	0.0391889	1270	19504	-1	3009	1316	19504
MYLK	0.039247	371	19504	1317	3009	13956	19504
CCL19	0.0394799	866	19504	-1	3009	1321	19504
GRK1	0.0395094	17416	19504	85	3009	1444	19504
CSH2	0.0395094	8693	19504	-1	3009	85	19504
TEDC1	0.0395094	85	19504	-1	3009	9219	19504
GULP1	0.039655	1324	19504	98	3009	11837	19504
CHEK1	0.039772	424	19504	1326	3009	16650	19504
JAML	0.0399477	1329	19504	419	3009	14644	19504
TFF3	0.0399668	86	19504	1550	3009	8946	19504
MAP2K2	0.0399668	1973	19504	86	3009	12702	19504
USP41	0.0399668	19137	19504	-1	3009	86	19504
GK2	0.0400651	14786	19504	843	3009	1331	19504
PIDD1	0.0401582	118	19504	1343	3009	4630	19504
PTGES3	0.0402103	4632	19504	2219	3009	4204	19504
NFIC	0.0403003	1335	19504	417	3009	12840	19504
GPR45	0.0404241	13848	19504	-1	3009	87	19504
GSC	0.0404241	4793	19504	87	3009	5373	19504
ITM2A	0.0404241	87	19504	-1	3009	14770	19504
IL6	0.040707	4143	19504	1290	3009	4651	19504
STAT5A	0.0408384	4286	19504	105	3009	4656	19504
LRFN5	0.0408814	88	19504	-1	3009	8748	19504
ITGB4	0.0408814	11075	19504	88	3009	14705	19504
AP000471.1	0.0408814	15963	19504	-1	3009	88	19504
RRAS2	0.0409701	4210	19504	2787	3009	4661	19504
PRKCE	0.0410099	12542	19504	585	3009	1347	19504
ZBTB17	0.0411882	330	19504	1350	3009	7951	19504
ETV5	0.0413073	1352	19504	1267	3009	11162	19504
HSP90AA1	0.0413386	2050	19504	89	3009	14940	19504
GNG10	0.0413386	17826	19504	-1	3009	89	19504
CCER2	0.0413386	89	19504	-1	3009	17873	19504
LPAR1	0.0414265	1354	19504	1259	3009	13834	19504
A2ML1	0.0417958	90	19504	-1	3009	17981	19504
MAP2K4	0.0417958	8757	19504	90	3009	12699	19504
SMIM34A	0.0417958	14634	19504	-1	3009	90	19504
PTPA	0.0420337	4701	19504	637	3009	4323	19504
MUC20	0.0420853	16018	19504	956	3009	1365	19504
PELI2	0.0421454	317	19504	1366	3009	10850	19504
STARD9	0.0422529	91	19504	-1	3009	5950	19504
AC073082.1	0.0422529	15276	19504	-1	3009	91	19504
GUCA1B	0.0422529	18651	19504	91	3009	4771	19504
RPL23	0.0422658	19055	19504	1368	3009	782	19504
ADAMTS1	0.042326	1088	19504	-1	3009	1369	19504
KLRC3	0.0425674	15202	19504	1373	3009	214	19504
GNAS	0.04271	17142	19504	92	3009	3670	19504
AL049844.3	0.04271	15102	19504	-1	3009	92	19504
GLI2	0.0429915	1380	19504	1071	3009	14382	19504
LHB	0.0429915	5344	19504	127	3009	1380	19504
PTCH2	0.0430522	1381	19504	1272	3009	10392	19504
PWWP2B	0.043167	93	19504	-1	3009	4267	19504
NFIB	0.043167	2759	19504	93	3009	17066	19504
RHOXF2B	0.043167	14370	19504	-1	3009	93	19504
DBX2	0.0434175	164	19504	-1	3009	1387	19504
PROS1	0.043624	94	19504	-1	3009	10977	19504
NKX3-1	0.043624	9478	19504	94	3009	6384	19504
OR5K4	0.043624	14599	19504	-1	3009	94	19504
CD69	0.0438839	4769	19504	2008	3009	4314	19504
GATA2	0.0440774	4776	19504	116	3009	3101	19504
CROCC	0.0440809	95	19504	-1	3009	16036	19504
PAK1	0.0440809	18331	19504	95	3009	13243	19504
PRKAG2	0.0440809	19302	19504	-1	3009	95	19504
NR3C1	0.0443988	1403	19504	113	3009	15328	19504
EBF1	0.0445378	96	19504	-1	3009	18731	19504
PARP1	0.0445378	12371	19504	96	3009	13152	19504
LMNA	0.0445839	1308	19504	1406	3009	14349	19504
POU4F1	0.0446613	2870	19504	2343	3009	4797	19504
HMGA1	0.0448313	1410	19504	737	3009	15161	19504
HES5	0.0448313	13853	19504	1410	3009	592	19504
TRIP10	0.0448933	1411	19504	1073	3009	10230	19504
OR10P1	0.0449947	14313	19504	-1	3009	97	19504
ITGB3	0.0449947	2522	19504	97	3009	12208	19504
REX1BD	0.0449947	97	19504	-1	3009	7823	19504
MYOCD	0.0451939	3654	19504	938	3009	4816	19504
NECTIN2	0.0452037	1416	19504	559	3009	13023	19504
WNT1	0.0453912	3316	19504	917	3009	4823	19504
TCEAL7	0.0454514	98	19504	-1	3009	9963	19504
SERPINA12	0.0454514	16661	19504	-1	3009	98	19504
TLE4	0.0457649	1045	19504	1425	3009	9485	19504
SEC14L2	0.0458901	1427	19504	867	3009	5345	19504
SRSF12	0.0459082	99	19504	-1	3009	6289	19504
JAK2	0.0459082	10331	19504	99	3009	14597	19504
OOSP1	0.0459082	13606	19504	-1	3009	99	19504
PINX1	0.0462037	1432	19504	1221	3009	11768	19504
MS4A2	0.0462665	1249	19504	1433	3009	13772	19504
NSMCE3	0.0463294	9131	19504	126	3009	1434	19504
BGLAP	0.0463649	100	19504	2198	3009	17299	19504
NDRG1	0.0463649	7460	19504	100	3009	13014	19504
FREM3	0.0463649	13262	19504	-1	3009	100	19504
NCOR1	0.0468215	10024	19504	101	3009	17711	19504
FDX2	0.0468215	16650	19504	-1	3009	101	19504
KLF6	0.0470238	1445	19504	-1	3009	694	19504
BBC3	0.0472775	132	19504	1449	3009	13508	19504
LINGO1	0.0472775	16875	19504	337	3009	1449	19504
AGR2	0.0472782	102	19504	-1	3009	17759	19504
ITGA2	0.0472782	8738	19504	102	3009	14752	19504
FCGR3A	0.0472782	16920	19504	2654	3009	102	19504
DKK2	0.0472799	4889	19504	1891	3009	1221	19504
TCF7L2	0.0473411	1450	19504	401	3009	9069	19504
NRP2	0.0474046	1451	19504	259	3009	12955	19504
IGFBP1	0.0474682	16401	19504	1452	3009	1396	19504
IFNA5	0.0475319	13091	19504	1453	3009	733	19504
SKAP1	0.0475956	8815	19504	1454	3009	571	19504
HLX	0.0477231	453	19504	1456	3009	15168	19504
SAMD5	0.0477347	103	19504	-1	3009	8910	19504
ANKS4B	0.0477347	13159	19504	-1	3009	103	19504
MAGEC3	0.0477347	13187	19504	103	3009	3159	19504
S1PR4	0.0479146	502	19504	1459	3009	8204	19504
SFRP1	0.0479786	1139	19504	1460	3009	9416	19504
PPP1R14C	0.0481261	319	19504	2791	3009	4918	19504
AL133500.1	0.0481912	15092	19504	-1	3009	104	19504
NRG2	0.0481912	3280	19504	104	3009	9575	19504
PPP1R12C	0.0481912	104	19504	-1	3009	11906	19504
ZNF205	0.0486477	105	19504	-1	3009	8591	19504
ZAP70	0.0487489	482	19504	1472	3009	8031	19504
LIMA1	0.0488134	1473	19504	854	3009	14317	19504
PTPRR	0.0488134	15603	19504	751	3009	1473	19504
WIF1	0.0491012	3597	19504	1553	3009	4951	19504
CLEC1A	0.0491041	106	19504	-1	3009	16557	19504
TRIM17	0.0491041	9648	19504	-1	3009	106	19504
ID2	0.0491041	15835	19504	106	3009	2646	19504
CLSPN	0.0491362	486	19504	1478	3009	16406	19504
MSN	0.0493304	1481	19504	120	3009	14031	19504
PKHD1	0.0495605	18425	19504	-1	3009	107	19504
ID3	0.0495605	2434	19504	107	3009	14974	19504
INMT	0.0495605	107	19504	-1	3009	14842	19504
WNT3A	0.049785	15639	19504	1488	3009	222	19504
IL17RD	0.0499087	4223	19504	387	3009	4978	19504
BMX	0.0500168	108	19504	2325	3009	18317	19504
SELPLG	0.0500168	11833	19504	108	3009	8488	19504
SSX7	0.0500168	14379	19504	-1	3009	108	19504
EMCN	0.0504731	109	19504	-1	3009	18820	19504
ITGAV	0.0504731	6546	19504	109	3009	14711	19504
AC114490.2	0.0504731	14729	19504	-1	3009	109	19504
STAC2	0.0506344	1130	19504	-1	3009	1501	19504
ZNF385A	0.0507251	1819	19504	2987	3009	5005	19504
MAML3	0.0507657	1503	19504	608	3009	13875	19504
TNFRSF25	0.0507657	983	19504	1503	3009	10981	19504
GATA1	0.0507859	3471	19504	644	3009	5007	19504
UBE2M	0.0508971	1494	19504	1505	3009	8113	19504
JOSD2	0.0509293	110	19504	-1	3009	14688	19504
OR51G1	0.0509293	15035	19504	-1	3009	110	19504
GABRB3	0.0510287	14191	19504	1507	3009	1362	19504
RGS9BP	0.0510946	12289	19504	1115	3009	1508	19504
CDC25B	0.0512924	1501	19504	1511	3009	18227	19504
ZFHX3	0.0513048	5024	19504	3002	3009	4645	19504
GLRA2	0.0513855	14211	19504	-1	3009	111	19504
FAM174A	0.0513855	111	19504	-1	3009	12199	19504
HIF3A	0.0513855	4009	19504	111	3009	15898	19504
RSPO3	0.0516891	927	19504	1517	3009	9271	19504
HHIP	0.0518416	18166	19504	112	3009	15737	19504
TMEM238	0.0518416	112	19504	-1	3009	10667	19504
NOXO1	0.0520872	14920	19504	1393	3009	1523	19504
ITGA3	0.0521537	1524	19504	134	3009	14707	19504
MAB21L1	0.0522977	113	19504	-1	3009	13913	19504
PDYN	0.0522977	13852	19504	-1	3009	113	19504
ISL1	0.0526872	13564	19504	975	3009	1532	19504
FOXC1	0.0527538	114	19504	-1	3009	15535	19504
ITK	0.0527538	8500	19504	114	3009	14740	19504
AL121594.1	0.0527538	18111	19504	-1	3009	114	19504
IRS2	0.0528209	17438	19504	169	3009	1534	19504
CDC42EP5	0.0532098	115	19504	-1	3009	18522	19504
KRT17	0.0532098	1628	19504	115	3009	14503	19504
CPA6	0.0532098	17752	19504	-1	3009	115	19504
UBQLN1	0.0534248	1518	19504	1543	3009	9191	19504
IL12A	0.0534248	9916	19504	926	3009	1543	19504
IRF3	0.0535594	182	19504	1545	3009	14784	19504
ZCCHC12	0.0536268	11422	19504	1258	3009	1546	19504
FFAR3	0.0536657	11520	19504	-1	3009	116	19504
ATG16L1	0.054016	5111	19504	2271	3009	1393	19504
MYH11	0.0541216	117	19504	-1	3009	13970	19504
OPN1MW3	0.0541216	14362	19504	-1	3009	117	19504
RACGAP1	0.05427	3010	19504	775	3009	5119	19504
MAP3K5	0.0545775	9664	19504	118	3009	12729	19504
H1-6	0.0545775	16902	19504	-1	3009	118	19504
G3BP2	0.0546422	1561	19504	727	3009	15914	19504
RHOJ	0.0550333	119	19504	-1	3009	7101	19504
IGF1R	0.0550333	1969	19504	119	3009	14957	19504
OR52E8	0.0550333	13219	19504	-1	3009	119	19504
STXBP4	0.055101	4624	19504	1895	3009	5145	19504
MDFIC	0.0551191	553	19504	1568	3009	12624	19504
KLHL13	0.0551653	5147	19504	1380	3009	2543	19504
PIP5K1C	0.0552618	5150	19504	719	3009	4505	19504
TMEM132C	0.055489	120	19504	-1	3009	10781	19504
ARPP21	0.055489	15471	19504	-1	3009	120	19504
MAP4K4	0.0555294	1574	19504	300	3009	12694	19504
DLX1	0.0555979	13086	19504	1575	3009	1519	19504
RAD9A	0.0557136	5071	19504	2368	3009	5164	19504
RABGEF1	0.0558756	5169	19504	675	3009	3893	19504
PAMR1	0.0559447	121	19504	-1	3009	13058	19504
KLK6	0.0559447	5436	19504	121	3009	14487	19504
PSKH2	0.0559447	18884	19504	-1	3009	121	19504
RAD17	0.0561679	5178	19504	2690	3009	5115	19504
CDC25A	0.0562165	202	19504	1584	3009	18205	19504
VCL	0.0562165	1584	19504	748	3009	5990	19504
LDB2	0.0564004	122	19504	-1	3009	14269	19504
MYL2	0.0564004	12724	19504	122	3009	16954	19504
DEFB106A	0.0564004	14971	19504	-1	3009	122	19504
PIP4K2A	0.0564234	11703	19504	1587	3009	1450	19504
PDE3A	0.0564924	1477	19504	1588	3009	13032	19504
QTRT1	0.056856	123	19504	-1	3009	4145	19504
NF1	0.056856	4178	19504	123	3009	12814	19504
CDH18	0.056856	15778	19504	-1	3009	123	19504
CCM2	0.0569768	1166	19504	1595	3009	17424	19504
AMY1A	0.0573116	15809	19504	-1	3009	124	19504
HDAC9	0.0573116	16443	19504	124	3009	2783	19504
AQP1	0.0573116	124	19504	-1	3009	12299	19504
SNRPN	0.0574463	5217	19504	2081	3009	2117	19504
VIPR1	0.0575328	688	19504	1603	3009	5917	19504
ADH1C	0.0576025	1604	19504	-1	3009	1160	19504
WNT11	0.0576722	7795	19504	1562	3009	1605	19504
SPPL2B	0.0577671	125	19504	-1	3009	6240	19504
NRIP1	0.0577671	5540	19504	125	3009	12961	19504
TFPI2	0.0577671	12620	19504	-1	3009	125	19504
CCND2	0.0578816	297	19504	1608	3009	18228	19504
ENDOG	0.0582226	126	19504	-1	3009	6093	19504
GOLGA6D	0.0582226	14512	19504	-1	3009	126	19504
SIK1	0.0583715	17605	19504	1067	3009	1615	19504
USP7	0.0584417	1616	19504	1192	3009	7062	19504
ZEB1	0.0584417	624	19504	1616	3009	7634	19504
MMP2	0.0586523	1619	19504	307	3009	14011	19504
WDR86	0.058678	127	19504	-1	3009	6624	19504
OR7D2	0.058678	12579	19504	-1	3009	127	19504
POU5F1	0.058793	1545	19504	1621	3009	11700	19504
CXXC5	0.0591334	128	19504	-1	3009	16008	19504
NDUFA2	0.0591334	2849	19504	128	3009	13004	19504
L1TD1	0.0591334	19432	19504	-1	3009	128	19504
RAB11A	0.059181	5269	19504	2894	3009	4130	19504
HRK	0.0592159	1527	19504	1627	3009	15174	19504
TUBA1A	0.0592159	16327	19504	1600	3009	1627	19504
CDKN2A	0.0593572	1629	19504	1402	3009	18242	19504
SFTPA2	0.0593572	15487	19504	1629	3009	1035	19504
FGB	0.0594986	13548	19504	1631	3009	1262	19504
SH2D2A	0.0595694	1632	19504	1557	3009	8988	19504
MUC4	0.0595694	12603	19504	1632	3009	792	19504
ZNF628	0.0595887	129	19504	-1	3009	6755	19504
MRE11	0.0595887	11845	19504	129	3009	13376	19504
TKTL2	0.0595887	14607	19504	-1	3009	129	19504
SKP1	0.0596402	1040	19504	1633	3009	7883	19504
MC3R	0.0597111	13973	19504	385	3009	1634	19504
RHOB	0.0599949	209	19504	1638	3009	7022	19504
CACTIN	0.060044	130	19504	-1	3009	13525	19504
NBN	0.060044	2708	19504	130	3009	12844	19504
TMEM156	0.060044	13653	19504	-1	3009	130	19504
PTEN	0.0600952	5296	19504	1446	3009	4195	19504
PRR5	0.0601371	351	19504	1640	3009	10838	19504
CYP2C18	0.0602082	11343	19504	1641	3009	1640	19504
NOSIP	0.0604993	131	19504	-1	3009	15452	19504
C16orf78	0.0604993	17720	19504	-1	3009	131	19504
MAPK10	0.0604993	18899	19504	131	3009	16973	19504
MCM4	0.0605645	1646	19504	314	3009	12586	19504
RRAD	0.0606359	1647	19504	460	3009	9234	19504
GFRA1	0.0607073	1648	19504	939	3009	14436	19504
LMAN1	0.0608502	1650	19504	502	3009	14308	19504
INSYN2B	0.0609217	1651	19504	-1	3009	1080	19504
NEK2	0.0609545	3354	19504	132	3009	17669	19504
KCNJ8	0.0609545	11190	19504	-1	3009	132	19504
TWIST1	0.0610877	5046	19504	1484	3009	5325	19504
RIPK2	0.0611366	1153	19504	1654	3009	6986	19504
SPATA31A5	0.0614096	14400	19504	-1	3009	133	19504
FZD7	0.0614096	2712	19504	133	3009	15877	19504
THSD4	0.0614096	133	19504	-1	3009	9531	19504
ACVRL1	0.0614954	1533	19504	1659	3009	17959	19504
ROBO1	0.0615673	1660	19504	1339	3009	9360	19504
MUC1	0.0617111	1662	19504	797	3009	13796	19504
ODF3B	0.0618647	134	19504	-1	3009	12488	19504
WDR83OS	0.0618647	15339	19504	-1	3009	134	19504
CTSG	0.0619273	1521	19504	1665	3009	9808	19504
PLA2G7	0.0619994	1666	19504	1118	3009	11549	19504
TFPT	0.0623198	135	19504	-1	3009	8957	19504
KRT19	0.0623198	5027	19504	135	3009	14500	19504
GSX1	0.0623198	14376	19504	-1	3009	135	19504
NT5E	0.0624329	1672	19504	1279	3009	15281	19504
SPRED1	0.0625053	1673	19504	1526	3009	6279	19504
RGMA	0.0625053	837	19504	1673	3009	6688	19504
PRKAR1B	0.0625777	1342	19504	1674	3009	10038	19504
ZNF414	0.0627748	136	19504	-1	3009	8378	19504
GALT	0.0627748	5910	19504	136	3009	10007	19504
LYPD4	0.0627748	14603	19504	-1	3009	136	19504
CLOCK	0.0627953	1461	19504	1677	3009	16412	19504
SESN1	0.0630701	2722	19504	1893	3009	5382	19504
IL2RA	0.0630858	1681	19504	152	3009	14826	19504
KRT14	0.0631586	1682	19504	749	3009	14559	19504
ITGA2B	0.0632297	12087	19504	137	3009	9462	19504
ZNRF4	0.0632297	14298	19504	-1	3009	137	19504
TBC1D4	0.0634575	4664	19504	353	3009	5393	19504
HBEGF	0.0635229	6238	19504	812	3009	1687	19504
LSM7	0.0636847	138	19504	-1	3009	13741	19504
GNB1	0.0636847	10836	19504	138	3009	15668	19504
AKAP4	0.0636847	13988	19504	-1	3009	138	19504
CHRNE	0.0639529	5407	19504	1876	3009	1391	19504
FMO1	0.0640346	1663	19504	-1	3009	1694	19504
DHPS	0.0641395	139	19504	-1	3009	16150	19504
KAT2B	0.0641395	7913	19504	139	3009	14626	19504
C2orf78	0.0641395	15298	19504	-1	3009	139	19504
NMB	0.0645943	7767	19504	140	3009	15287	19504
SPDYE14	0.0645943	14488	19504	-1	3009	140	19504
UNC13B	0.0646217	10524	19504	1702	3009	524	19504
BCL2	0.0648425	1705	19504	1207	3009	13480	19504
NPNT	0.0649899	950	19504	1707	3009	13758	19504
CMBL	0.0650491	141	19504	-1	3009	16566	19504
GUCY2D	0.0650491	17391	19504	141	3009	11447	19504
ARL2BP	0.0650491	19403	19504	-1	3009	141	19504
WIPF1	0.0650637	1708	19504	1146	3009	6477	19504
RANBP9	0.0654331	1713	19504	596	3009	7528	19504
RPS15	0.0655038	142	19504	-1	3009	9443	19504
VEGFA	0.0655038	12645	19504	142	3009	6027	19504
AC104452.1	0.0655038	14591	19504	-1	3009	142	19504
SOST	0.0657293	18344	19504	1717	3009	1290	19504
CYP4B1	0.0658776	1719	19504	-1	3009	840	19504
RAB23	0.0658878	5461	19504	1671	3009	4043	19504
PI4KA	0.0659585	12306	19504	143	3009	11583	19504
NPS	0.0659585	15067	19504	-1	3009	143	19504
ZNF787	0.0659585	143	19504	-1	3009	7452	19504
IFNB1	0.0661004	11758	19504	747	3009	1722	19504
CDK5	0.0661748	1669	19504	1723	3009	18507	19504
ANK2	0.0664132	144	19504	-1	3009	19461	19504
TMEM236	0.0664132	6057	19504	-1	3009	144	19504
IFNA7	0.0666217	15072	19504	476	3009	1729	19504
SHB	0.0666963	12088	19504	1009	3009	1730	19504
ATP6AP1L	0.0668456	1732	19504	-1	3009	1589	19504
ASPSCR1	0.0668677	145	19504	-1	3009	19131	19504
LAMA1	0.0668677	1982	19504	145	3009	14265	19504
AC073585.1	0.0668677	14679	19504	-1	3009	145	19504
NRAS	0.0673223	10668	19504	146	3009	12945	19504
HAL	0.0673223	15249	19504	-1	3009	146	19504
CHODL	0.0673223	146	19504	-1	3009	16634	19504
DNMBP	0.0675947	1197	19504	1742	3009	19021	19504
AMDHD2	0.0677768	147	19504	-1	3009	18085	19504
GMCL2	0.0677768	12742	19504	-1	3009	147	19504
CASQ1	0.0679707	6220	19504	1747	3009	1046	19504
SPRY1	0.0682312	148	19504	-1	3009	6238	19504
KRTAP4-8	0.0682312	14966	19504	-1	3009	148	19504
IL18	0.0682312	16431	19504	148	3009	14894	19504
P2RX1	0.06865	1756	19504	1090	3009	12382	19504
DIPK2B	0.0686856	149	19504	-1	3009	18689	19504
MCL1	0.0686856	8830	19504	149	3009	12792	19504
HOXC12	0.0686856	16535	19504	-1	3009	149	19504
TNFRSF11A	0.0689529	8920	19504	1357	3009	1760	19504
ANKRD20A2P	0.06914	14907	19504	-1	3009	150	19504
GNAI2	0.06914	10400	19504	150	3009	16879	19504
SHISA4	0.0691805	1565	19504	-1	3009	1763	19504
ANGPT1	0.0691805	1763	19504	1687	3009	19454	19504
DAB2	0.0693324	437	19504	1765	3009	16666	19504
FLRT2	0.0695943	151	19504	-1	3009	15555	19504
GLI3	0.0695943	3083	19504	151	3009	14381	19504
KCNG4	0.0695943	15998	19504	-1	3009	151	19504
TMEM160	0.0700485	152	19504	-1	3009	10908	19504
TFAP2E	0.0700485	3540	19504	-1	3009	152	19504
GSK3B	0.0703236	1778	19504	188	3009	15126	19504
PTPRH	0.0703236	15234	19504	1214	3009	1778	19504
POMZP3	0.0705027	18099	19504	-1	3009	153	19504
RAD50	0.0706294	5589	19504	453	3009	5066	19504
DUSP2	0.07063	1782	19504	-1	3009	1036	19504
CDX4	0.0708601	14359	19504	1785	3009	239	19504
AOC3	0.0709569	154	19504	-1	3009	19490	19504
OR3A1	0.0709569	16746	19504	-1	3009	154	19504
NCAN	0.0709569	17442	19504	154	3009	4660	19504
CDH5	0.0711675	1169	19504	1789	3009	18605	19504
ERG	0.071411	155	19504	-1	3009	18896	19504
HNF1A	0.071411	13806	19504	155	3009	2743	19504
KRTAP5-6	0.071411	14278	19504	-1	3009	155	19504
SPHK2	0.0715048	4262	19504	477	3009	5612	19504
SPHK1	0.0716195	2169	19504	395	3009	5615	19504
ANKRD63	0.0718651	14245	19504	-1	3009	156	19504
ZNF552	0.0718651	156	19504	-1	3009	6947	19504
TBKBP1	0.0718877	3583	19504	1918	3009	5622	19504
SPATA18	0.0722334	4800	19504	2162	3009	5631	19504
ALDH16A1	0.0723191	157	19504	-1	3009	18066	19504
OR10X1	0.0723191	14650	19504	-1	3009	157	19504
WNT9A	0.0724032	18049	19504	1805	3009	197	19504
KTN1	0.072636	1808	19504	1370	3009	14295	19504
SIRT6	0.0727731	158	19504	-1	3009	7968	19504
RGPD4	0.0727731	12473	19504	-1	3009	158	19504
AKAP13	0.072947	1780	19504	1812	3009	18103	19504
SP5	0.072947	10255	19504	351	3009	1812	19504
PXMP2	0.0730444	5652	19504	1614	3009	4241	19504
SIPA1	0.0731806	1237	19504	1815	3009	7710	19504
ART3	0.073227	159	19504	-1	3009	19257	19504
EMC4	0.073227	12137	19504	-1	3009	159	19504
KLC1	0.0733365	1817	19504	1516	3009	14538	19504
DAPK3	0.0736809	160	19504	-1	3009	16091	19504
LIFR	0.0736809	2872	19504	160	3009	14184	19504
SRI	0.0736809	17503	19504	-1	3009	160	19504
DUSP9	0.0738053	1664	19504	1823	3009	19037	19504
VAV3	0.0738053	1823	19504	1428	3009	6435	19504
SNCAIP	0.0739618	1825	19504	1464	3009	8067	19504
LRP2	0.0740569	5202	19504	558	3009	5678	19504
AGXT	0.0741185	14609	19504	1827	3009	173	19504
CCDC159	0.0741347	161	19504	-1	3009	17920	19504
GABRR3	0.0741347	16025	19504	-1	3009	161	19504
EPOR	0.0744324	1340	19504	1831	3009	16488	19504
SMC3	0.0745274	3954	19504	452	3009	5690	19504
OR2Y1	0.0745885	15065	19504	-1	3009	162	19504
RICTOR	0.0745885	7891	19504	162	3009	7061	19504
SSBP4	0.0745885	162	19504	-1	3009	6325	19504
SLC7A3	0.0745895	222	19504	-1	3009	1833	19504
BUB1B	0.0745895	1570	19504	1833	3009	13616	19504
TRPC6	0.0746682	1834	19504	1204	3009	10532	19504
ERCC6L	0.0747469	1120	19504	1835	3009	18901	19504
SMAD2	0.0747634	5584	19504	574	3009	5696	19504
HLTF	0.0748256	1836	19504	692	3009	15169	19504
SMAD5	0.0749998	5509	19504	1658	3009	5702	19504
RASSF7	0.0750422	163	19504	-1	3009	7536	19504
LCN9	0.0750422	14811	19504	-1	3009	163	19504
LAT	0.0750788	5704	19504	527	3009	5462	19504
DUSP10	0.0751408	16744	19504	1840	3009	1376	19504
IFNGR1	0.0752197	1841	19504	1316	3009	14811	19504
TADA2B	0.0753777	958	19504	1843	3009	9820	19504
NOG	0.0754567	13752	19504	887	3009	1844	19504
GJA1	0.0754959	6422	19504	164	3009	6373	19504
C8orf89	0.0754959	8293	19504	-1	3009	164	19504
PMAIP1	0.0756149	14259	19504	971	3009	1846	19504
SMC4	0.0757519	3433	19504	1728	3009	5721	19504
KRT5	0.0758524	1849	19504	226	3009	14267	19504
XRCC3	0.0759109	3649	19504	1461	3009	5725	19504
COPS5	0.0759316	7500	19504	1850	3009	265	19504
ALKBH7	0.0759496	165	19504	-1	3009	17816	19504
ROCK2	0.0759496	3714	19504	165	3009	9561	19504
KRTAP4-11	0.0759496	14921	19504	-1	3009	165	19504
RALA	0.0761099	5730	19504	2111	3009	3759	19504
BATF3	0.0761696	634	19504	1853	3009	13499	19504
CD34	0.0763285	1516	19504	1855	3009	18193	19504
CCDC125	0.0764032	166	19504	-1	3009	17833	19504
OSM	0.0764032	11201	19504	166	3009	12384	19504
SCN8A	0.0764032	18591	19504	-1	3009	166	19504
CLDN19	0.0768567	167	19504	-1	3009	16782	19504
GRK6	0.0768567	6359	19504	167	3009	17023	19504
FEZF2	0.0768567	19377	19504	-1	3009	167	19504
ALX4	0.0772848	1523	19504	-1	3009	1867	19504
PCDH8	0.0773102	5873	19504	168	3009	13067	19504
HTR3B	0.0773102	19096	19504	-1	3009	168	19504
GNG4	0.0776849	9668	19504	560	3009	1872	19504
AL445989.1	0.0777637	15128	19504	-1	3009	169	19504
OGN	0.0777637	169	19504	-1	3009	6108	19504
CD47	0.0777651	12005	19504	1873	3009	1658	19504
JDP2	0.0779254	1875	19504	390	3009	14684	19504
NR2E1	0.0781663	1878	19504	781	3009	17612	19504
NDRG2	0.0782171	2288	19504	170	3009	12980	19504
OR6C4	0.0782171	15966	19504	-1	3009	170	19504
TNFRSF10C	0.0783629	5786	19504	1985	3009	4862	19504
CAMK2D	0.0784036	5787	19504	1928	3009	4595	19504
ADCY4	0.0785685	1522	19504	1883	3009	17726	19504
TMBIM4	0.0786491	895	19504	-1	3009	1884	19504
KDR	0.0786491	1884	19504	693	3009	14509	19504
ITGA4	0.0786705	11090	19504	171	3009	14728	19504
TTC6	0.0786705	171	19504	-1	3009	10509	19504
OR4C5	0.0786705	15151	19504	-1	3009	171	19504
ITGA1	0.0787297	1885	19504	252	3009	14729	19504
IFNA4	0.078891	15034	19504	1887	3009	662	19504
SCN2B	0.0791238	172	19504	-1	3009	8257	19504
NLK	0.0791238	7010	19504	172	3009	15265	19504
TMEM235	0.0791238	18506	19504	-1	3009	172	19504
KIF7	0.0792949	1892	19504	1573	3009	14525	19504
PAWR	0.0792949	10882	19504	211	3009	1892	19504
TMUB1	0.0795771	173	19504	-1	3009	11228	19504
MMP9	0.0795771	10909	19504	173	3009	13974	19504
RAC2	0.0796701	5818	19504	1239	3009	5107	19504
NR2F2	0.0796997	7008	19504	776	3009	1897	19504
SH3GL2	0.079862	18474	19504	1899	3009	1068	19504
MESD	0.0800303	17205	19504	174	3009	17558	19504
CU639417.1	0.0800303	15466	19504	-1	3009	174	19504
WDR83	0.0800303	174	19504	-1	3009	6577	19504
TRIP6	0.0803495	1905	19504	855	3009	10237	19504
TMEM220	0.0804835	175	19504	-1	3009	10665	19504
MAP3K14	0.0804835	2230	19504	175	3009	12693	19504
TAAR8	0.0804835	14548	19504	-1	3009	175	19504
NCAM1	0.0807428	5844	19504	670	3009	2626	19504
PDE2A	0.0809366	176	19504	-1	3009	13033	19504
NDUFAB1	0.0809366	4897	19504	176	3009	16900	19504
CTAG1B	0.0810017	14841	19504	1913	3009	353	19504
TPX2	0.0810834	565	19504	1914	3009	10353	19504
MAGEA1	0.0810834	15197	19504	457	3009	1914	19504
CDC20	0.0813288	435	19504	1917	3009	18207	19504
H2BC15	0.0813897	12426	19504	-1	3009	177	19504
SGSM3	0.0813897	177	19504	-1	3009	5103	19504
NUP153	0.0813897	6794	19504	177	3009	12565	19504
CD1D	0.0817384	1613	19504	1922	3009	18267	19504
SPON2	0.0817384	1922	19504	995	3009	6239	19504
BLK	0.0818204	1614	19504	1923	3009	18343	19504
AXL	0.0818204	1923	19504	1910	3009	13560	19504
GATA4	0.0818204	15311	19504	1315	3009	1923	19504
RABEP2	0.0818427	178	19504	-1	3009	3899	19504
AC022400.5	0.0818427	14620	19504	-1	3009	178	19504
PIK3R2	0.0818427	16054	19504	178	3009	4834	19504
VPS39	0.0822312	1928	19504	1377	3009	7576	19504
SLC37A2	0.0822957	14014	19504	-1	3009	179	19504
IRAK1BP1	0.0822957	17963	19504	179	3009	14759	19504
CHL1	0.0822957	179	19504	-1	3009	16905	19504
EML3	0.0824781	1297	19504	-1	3009	1931	19504
KLB	0.0826429	1933	19504	1244	3009	11579	19504
GPIHBP1	0.0827486	180	19504	-1	3009	15060	19504
GAPDH	0.0827486	5476	19504	180	3009	15833	19504
KRT12	0.0827486	15884	19504	-1	3009	180	19504
SLC6A20	0.0830556	12683	19504	1938	3009	1337	19504
BIN1	0.0831382	1077	19504	1939	3009	18339	19504
FASTK	0.0832015	181	19504	-1	3009	11932	19504
TAX1BP3	0.0832015	3559	19504	-1	3009	181	19504
MDM2	0.0832015	8791	19504	181	3009	7372	19504
NUMA1	0.0832209	1940	19504	458	3009	12896	19504
SLIT3	0.0832549	494	19504	2284	3009	5904	19504
CHRD	0.0834692	577	19504	1943	3009	10297	19504
AKAP1	0.083552	19051	19504	1944	3009	1377	19504
NR2C2	0.0836544	9024	19504	182	3009	15331	19504
KRTAP4-4	0.0836544	15026	19504	-1	3009	182	19504
STAM	0.0838485	2684	19504	2783	3009	5918	19504
TGFB1I1	0.0839668	1949	19504	1551	3009	8847	19504
PRRT2	0.0841072	7348	19504	183	3009	11133	19504
PITPNC1	0.0841072	12549	19504	-1	3009	183	19504
PRAM1	0.084549	709	19504	1956	3009	11328	19504
MEOX2	0.0845599	184	19504	-1	3009	12758	19504
OR8H1	0.0845599	14310	19504	-1	3009	184	19504
PAK3	0.0846323	1957	19504	599	3009	13209	19504
STAM2	0.0848297	5604	19504	1578	3009	5941	19504
PPARA	0.0848826	1312	19504	1960	3009	11716	19504
BRINP2	0.0850126	17646	19504	-1	3009	185	19504
SPARCL1	0.0850126	185	19504	-1	3009	7638	19504
HDAC4	0.0850126	7310	19504	185	3009	15791	19504
MITF	0.0850496	1962	19504	1083	3009	13940	19504
ITSN1	0.0852167	1964	19504	317	3009	14606	19504
TNFRSF4	0.085384	500	19504	1966	3009	10984	19504
TP63	0.085384	1966	19504	1372	3009	10302	19504
CNRIP1	0.0854653	186	19504	-1	3009	16589	19504
NTF4	0.0854653	4214	19504	186	3009	15278	19504
OR1S2	0.0854653	14849	19504	-1	3009	186	19504
NFATC4	0.0855515	1968	19504	1332	3009	12806	19504
FANCE	0.0858868	1936	19504	1972	3009	12123	19504
HDAC2	0.0858868	1972	19504	475	3009	15792	19504
GYPB	0.0859179	15936	19504	-1	3009	187	19504
NOSTRIN	0.0859179	187	19504	-1	3009	15440	19504
HGF	0.0859179	2018	19504	187	3009	15742	19504
APH1B	0.0860547	488	19504	1974	3009	12326	19504
GIPC1	0.0860547	1974	19504	641	3009	14411	19504
NEUROG1	0.0863069	14499	19504	193	3009	1977	19504
ADAMTS5	0.0863705	188	19504	-1	3009	18048	19504
PIPOX	0.0863705	13232	19504	-1	3009	188	19504
KIT	0.086391	1978	19504	928	3009	14540	19504
ADAM12	0.0864751	1537	19504	1979	3009	18037	19504
TNFSF12	0.0866436	1423	19504	1981	3009	10987	19504
KATNA1	0.086823	10786	19504	189	3009	14620	19504
GKN2	0.086823	13297	19504	-1	3009	189	19504
RERGL	0.086823	189	19504	-1	3009	6595	19504
CRHR2	0.0868965	7697	19504	1984	3009	752	19504
YWHAB	0.0870328	4412	19504	1535	3009	5992	19504
TINAGL1	0.0870653	1986	19504	1469	3009	9624	19504
PSG1	0.0871498	19382	19504	331	3009	1987	19504
PTCRA	0.0871636	5995	19504	2865	3009	1237	19504
SRPX	0.0872755	190	19504	-1	3009	6315	19504
MADCAM1	0.0872755	10158	19504	190	3009	13890	19504
ARHGEF1	0.0877279	191	19504	2090	3009	19059	19504
HIF1A	0.0877279	8977	19504	191	3009	15872	19504
GRM1	0.0877279	12114	19504	2389	3009	191	19504
CNGA3	0.087742	18568	19504	1065	3009	1994	19504
AR	0.0879964	229	19504	1997	3009	19295	19504
ARHGAP4	0.0881662	685	19504	1999	3009	19336	19504
SUOX	0.0881803	192	19504	-1	3009	9959	19504
MRPS28	0.0881803	9244	19504	-1	3009	192	19504
LCP2	0.0881803	16357	19504	192	3009	14278	19504
TGFBR3	0.0882144	3086	19504	1563	3009	6019	19504
MFAP5	0.0882512	2000	19504	1126	3009	12767	19504
GTF2H2	0.0882512	18009	19504	894	3009	2000	19504
NAA10	0.0884212	2002	19504	474	3009	14135	19504
SMCO1	0.0886326	12997	19504	-1	3009	193	19504
STAT5B	0.0890081	5703	19504	1038	3009	6037	19504
AC008575.1	0.0890849	14497	19504	-1	3009	194	19504
NANOS3	0.0890849	10708	19504	194	3009	11353	19504
ACKR1	0.0890849	194	19504	2239	3009	16868	19504
STAT6	0.0891408	2620	19504	1987	3009	6040	19504
CDC37	0.0891881	1298	19504	2011	3009	18585	19504
IRAK4	0.0895371	10222	19504	195	3009	14757	19504
OR5M8	0.0895371	14550	19504	-1	3009	195	19504
CDK1	0.0896155	1106	19504	2016	3009	18600	19504
RHO	0.0896155	15792	19504	1041	3009	2016	19504
STMN1	0.0896731	428	19504	2656	3009	6052	19504
STK39	0.089762	5228	19504	1809	3009	6054	19504
AVPR2	0.0899893	196	19504	-1	3009	17380	19504
STK36	0.0902075	4169	19504	1582	3009	6064	19504
CKS1B	0.0902154	1430	19504	2023	3009	10659	19504
TAF4B	0.0902154	2023	19504	1762	3009	10115	19504
CABLES1	0.0903872	12428	19504	1839	3009	2025	19504
SOCS5	0.0903872	2025	19504	414	3009	8975	19504
NINL	0.0904415	18279	19504	197	3009	15296	19504
TNS2	0.0904415	197	19504	-1	3009	11046	19504
LYL1	0.0908936	198	19504	-1	3009	13706	19504
FAM47A	0.0908936	13419	19504	-1	3009	198	19504
EREG	0.0910756	19341	19504	2033	3009	1585	19504
SLC9A3R2	0.0911478	2243	19504	1678	3009	6085	19504
SLC9A3R1	0.0912377	3844	19504	702	3009	6087	19504
SLCO1C1	0.0912481	2020	19504	-1	3009	2035	19504
ERBB4	0.0913344	358	19504	2036	3009	16533	19504
PDE1B	0.0913344	2036	19504	1117	3009	17686	19504
SLC7A8	0.0913456	199	19504	-1	3009	6146	19504
SEL1L2	0.0913456	8033	19504	-1	3009	199	19504
IRF9	0.0913456	10903	19504	199	3009	2757	19504
FCGR3B	0.0914207	14126	19504	2037	3009	1025	19504
SLC9A1	0.0914626	3098	19504	600	3009	6092	19504
ACVR2A	0.0915071	996	19504	2038	3009	17960	19504
RPS6KA4	0.0915071	2038	19504	1197	3009	9569	19504
IBTK	0.0915935	2039	19504	554	3009	14980	19504
CAV2	0.0917976	200	19504	2072	3009	18431	19504
SMIM9	0.0917976	13422	19504	-1	3009	200	19504
ST6GALNAC2	0.0919589	6103	19504	2525	3009	6020	19504
STAU1	0.0920946	5676	19504	2185	3009	6106	19504
ARAP3	0.0921128	1558	19504	2045	3009	19291	19504
DDR2	0.0922496	201	19504	-1	3009	16042	19504
LPAR2	0.0922496	8626	19504	201	3009	13858	19504
GTF2A1L	0.0922496	13176	19504	-1	3009	201	19504
CCNA2	0.0924597	395	19504	2049	3009	18163	19504
PREX2	0.0925466	247	19504	2050	3009	11492	19504
STIL	0.0925477	661	19504	2943	3009	6116	19504
BPI	0.0926385	6118	19504	2237	3009	5274	19504
CCNA1	0.0927015	8799	19504	2170	3009	202	19504
STAP1	0.0927015	11286	19504	202	3009	5965	19504
KRT18	0.0927203	2052	19504	306	3009	14501	19504
PLD1	0.0928072	1369	19504	2053	3009	11831	19504
ADA	0.0928658	5814	19504	2717	3009	6123	19504
CIRBP	0.0931534	203	19504	-1	3009	16807	19504
MAP3K1	0.0931534	3276	19504	203	3009	12697	19504
SLC38A11	0.0931534	5623	19504	-1	3009	203	19504
RRN3	0.0933297	1910	19504	2059	3009	9140	19504
F13A1	0.0935914	1429	19504	2062	3009	11303	19504
MCF2	0.0936052	19330	19504	204	3009	4942	19504
ATOH8	0.0936052	204	19504	-1	3009	19427	19504
SLC22A24	0.0936052	14078	19504	-1	3009	204	19504
CD79B	0.0936787	234	19504	2063	3009	18170	19504
CX3CL1	0.0939408	2066	19504	1870	3009	16235	19504
CLMP	0.094057	205	19504	-1	3009	16562	19504
MAD2L1BP	0.094057	7149	19504	205	3009	17185	19504
CTAG2	0.094057	15454	19504	-1	3009	205	19504
TNFRSF1B	0.0941158	2068	19504	1483	3009	10978	19504
TBP	0.0941158	13984	19504	746	3009	2068	19504
JAG1	0.0945087	3232	19504	206	3009	10304	19504
FAM126A	0.0945087	206	19504	-1	3009	11445	19504
PTGES3L-AARSD1	0.0945087	15135	19504	-1	3009	206	19504
GRIA3	0.0946415	16439	19504	1187	3009	2074	19504
HAGH	0.0946415	2074	19504	386	3009	15112	19504
STRADB	0.0947435	6164	19504	2938	3009	5561	19504
LEP	0.0948171	2076	19504	447	3009	17164	19504
CANX	0.0949049	1366	19504	2077	3009	18488	19504
IQGAP2	0.0949049	2077	19504	1167	3009	14766	19504
MRGPRF	0.0949604	207	19504	-1	3009	13370	19504
MMP3	0.0949604	10004	19504	207	3009	16948	19504
OTOG	0.0949604	17171	19504	-1	3009	207	19504
STK11IP	0.0949742	4840	19504	2499	3009	6169	19504
CLDN15	0.095412	208	19504	-1	3009	17034	19504
PAK4	0.095412	4038	19504	208	3009	13210	19504
AC024592.3	0.095412	14684	19504	-1	3009	208	19504
GADD45B	0.0954327	2083	19504	1571	3009	17223	19504
PRNP	0.0955208	676	19504	2084	3009	10902	19504
SPTBN1	0.0956222	3352	19504	2094	3009	6183	19504
NLRC4	0.0958636	10968	19504	209	3009	15262	19504
AP000812.3	0.0958636	14746	19504	-1	3009	209	19504
KIF5B	0.0962269	2092	19504	274	3009	14227	19504
CENPA	0.0963151	210	19504	2362	3009	18541	19504
AC253536.7	0.0963151	13412	19504	-1	3009	210	19504
CYP27B1	0.0964923	12961	19504	2095	3009	1016	19504
COL14A1	0.0967666	211	19504	-1	3009	16474	19504
AC004805.1	0.0967666	14420	19504	-1	3009	211	19504
CXCL12	0.0970241	546	19504	2101	3009	16298	19504
SRA1	0.0970674	6125	19504	2098	3009	6214	19504
ETDB	0.0972181	14363	19504	-1	3009	212	19504
KPNA3	0.0972181	5258	19504	212	3009	14575	19504
AGER	0.0972181	212	19504	2146	3009	17886	19504
DTX1	0.0972905	2104	19504	1774	3009	18955	19504
MAGEB4	0.0976695	3536	19504	213	3009	13895	19504
SSC4D	0.0976695	16796	19504	-1	3009	213	19504
DIAPH3	0.0978242	1161	19504	2110	3009	18979	19504
CSNK1G2	0.0980025	1467	19504	2112	3009	15969	19504
MAMDC2	0.0981208	214	19504	-1	3009	13878	19504
CHST15	0.0982701	1165	19504	2115	3009	10309	19504
CCNT1	0.0983594	2116	19504	1998	3009	18185	19504
PDSS1	0.0985721	215	19504	-1	3009	13118	19504
ITGB1	0.0985721	3226	19504	215	3009	14709	19504
KRT40	0.0985721	18871	19504	-1	3009	215	19504
SPOP	0.0986219	6212	19504	2089	3009	6247	19504
CCDC170	0.0990234	216	19504	-1	3009	17917	19504
AC008758.5	0.0990234	13461	19504	-1	3009	216	19504
ITGB6	0.0990234	17758	19504	216	3009	12214	19504
CAPN8	0.0994746	217	19504	-1	3009	18475	19504
PIK3CG	0.0994746	5773	19504	217	3009	11980	19504
WFIKKN2	0.0994746	19187	19504	-1	3009	217	19504
CLTB	0.0995234	2129	19504	1691	3009	16486	19504
MYF6	0.0995234	13230	19504	734	3009	2129	19504
MEOX1	0.0999257	218	19504	-1	3009	2374	19504
MAP3K8	0.0999257	9090	19504	218	3009	6589	19504
KRTAP26-1	0.0999257	14897	19504	-1	3009	218	19504
SOCS1	0.0999728	1258	19504	2134	3009	8983	19504
SPRED2	0.100049	3074	19504	2786	3009	6277	19504
SLC22A13	0.100377	15431	19504	-1	3009	219	19504
C4BPA	0.100672	6290	19504	2956	3009	2828	19504
RUNX1T1	0.100828	220	19504	-1	3009	8502	19504
MPEG1	0.100828	6258	19504	220	3009	13280	19504
LINC02218	0.100828	14297	19504	-1	3009	220	19504
IHH	0.100965	15342	19504	297	3009	2145	19504
BAD	0.101145	2147	19504	1964	3009	13567	19504
BICC1	0.101279	221	19504	-1	3009	18295	19504
OR52A5	0.101279	14831	19504	-1	3009	221	19504
ZNF311	0.101689	2054	19504	-1	3009	2153	19504
CDCA8	0.101779	264	19504	2154	3009	18509	19504
NFKB2	0.101779	2154	19504	449	3009	12907	19504
PLEKHA2	0.102052	9183	19504	2157	3009	1289	19504
SPATA6	0.102143	2158	19504	788	3009	7192	19504
AC002456.2	0.102181	14350	19504	-1	3009	223	19504
LMOD1	0.102181	223	19504	-1	3009	14358	19504
PIK3R6	0.102181	5865	19504	223	3009	11663	19504
DST	0.102233	863	19504	2159	3009	18963	19504
CD8B	0.102324	7057	19504	2160	3009	2073	19504
UBE2T	0.102415	1234	19504	2161	3009	8456	19504
PTMA	0.102597	16783	19504	2163	3009	277	19504
SCUBE2	0.102632	224	19504	-1	3009	8843	19504
PARD6A	0.102632	7382	19504	224	3009	13241	19504
C16orf82	0.102632	18119	19504	-1	3009	224	19504
DLL1	0.102653	1980	19504	2898	3009	6331	19504
RAB1A	0.102702	6332	19504	1156	3009	3921	19504
SNX1	0.102779	2165	19504	472	3009	9677	19504
ETV1	0.102871	887	19504	2166	3009	11796	19504
CUL3	0.103053	2168	19504	1818	3009	16359	19504
MCM10	0.103083	225	19504	-1	3009	12674	19504
LAMA5	0.103083	6964	19504	225	3009	14281	19504
GDPD3	0.103083	16333	19504	-1	3009	225	19504
CDCA7	0.103144	279	19504	2169	3009	18512	19504
RXRA	0.103327	2171	19504	908	3009	8637	19504
PRKAB1	0.103418	1656	19504	2172	3009	11564	19504
FSTL1	0.103533	226	19504	-1	3009	15912	19504
FRAT1	0.103601	968	19504	2174	3009	15493	19504
FBXW7	0.103629	3531	19504	2267	3009	6351	19504
BMP6	0.103692	1386	19504	2175	3009	18375	19504
CDK11B	0.103967	6775	19504	2178	3009	1112	19504
AC098850.3	0.103984	19034	19504	-1	3009	227	19504
RASGRP2	0.103984	227	19504	2606	3009	7307	19504
SREBF1	0.104021	4671	19504	1238	3009	6359	19504
RFC4	0.104059	1243	19504	2179	3009	7721	19504
DLGAP5	0.104242	511	19504	2181	3009	18958	19504
CNTN1	0.104425	782	19504	2183	3009	16585	19504
GUK1	0.104435	228	19504	-1	3009	15379	19504
DEFA5	0.104435	15120	19504	-1	3009	228	19504
RNASE1	0.104435	16442	19504	228	3009	9185	19504
DKK4	0.104517	19389	19504	2184	3009	370	19504
ASIP	0.104562	2779	19504	2862	3009	6370	19504
PDGFC	0.104793	2187	19504	540	3009	13051	19504
GNAZ	0.104885	13233	19504	229	3009	15669	19504
OR13J1	0.104885	17602	19504	-1	3009	229	19504
USO1	0.105069	693	19504	2190	3009	9310	19504
CISH	0.105104	1229	19504	2998	3009	6381	19504
ORC6	0.105336	230	19504	-1	3009	12446	19504
GADD45A	0.105336	9757	19504	230	3009	7871	19504
TDRD9	0.105336	12288	19504	-1	3009	230	19504
SERINC3	0.105345	2193	19504	1089	3009	8671	19504
CREM	0.105345	13437	19504	1235	3009	2193	19504
CD209	0.105621	2196	19504	-1	3009	1018	19504
ATAD3B	0.105787	231	19504	-1	3009	19122	19504
OR5T3	0.105787	14452	19504	-1	3009	231	19504
SPARC	0.105991	2200	19504	2173	3009	7670	19504
DMGDH	0.106083	1030	19504	-1	3009	2201	19504
IL5RA	0.106176	12800	19504	883	3009	2202	19504
GPC3	0.106237	8810	19504	232	3009	17546	19504
PAPOLA	0.106361	2204	19504	655	3009	13136	19504
CDC6	0.106453	2205	19504	1978	3009	18518	19504
TEK	0.106546	590	19504	2206	3009	9153	19504
RECK	0.106688	233	19504	-1	3009	8064	19504
RHD	0.106688	8958	19504	-1	3009	233	19504
TNF	0.106688	9323	19504	233	3009	6805	19504
TNFRSF13C	0.106731	1726	19504	2208	3009	11083	19504
VCAM1	0.107093	5522	19504	819	3009	6421	19504
CITED1	0.107138	11632	19504	2447	3009	234	19504
MAPKAPK3	0.107138	18736	19504	234	3009	4612	19504
ATG10	0.107195	19271	19504	2213	3009	866	19504
VCAN	0.107393	2381	19504	1096	3009	6427	19504
WAS	0.107567	1909	19504	2217	3009	7145	19504
CDC14C	0.107588	17749	19504	-1	3009	235	19504
ROPN1	0.107588	235	19504	-1	3009	9698	19504
GRK4	0.107588	11416	19504	235	3009	15072	19504
HPX	0.10766	2203	19504	2218	3009	11711	19504
SDC3	0.107895	6437	19504	817	3009	4029	19504
ACAP1	0.107939	359	19504	2221	3009	18014	19504
CHRNB3	0.108032	15602	19504	2222	3009	1247	19504
SPNS3	0.108039	236	19504	-1	3009	6254	19504
ARMC12	0.108039	17560	19504	-1	3009	236	19504
TLR4	0.108219	1217	19504	2224	3009	9286	19504
LPAR3	0.108219	18769	19504	921	3009	2224	19504
S1PR2	0.108399	4767	19504	754	3009	6447	19504
MAPK12	0.108489	16126	19504	237	3009	12786	19504
OR4N2	0.108489	15178	19504	-1	3009	237	19504
CEP112	0.108489	237	19504	-1	3009	10452	19504
APPBP2	0.108499	2227	19504	1604	3009	12288	19504
E2F3	0.108873	2231	19504	1951	3009	18772	19504
TP53AIP1	0.108904	4900	19504	1479	3009	6457	19504
MME	0.108939	238	19504	-1	3009	14020	19504
OR5AK2	0.108939	14726	19504	-1	3009	238	19504
CASR	0.108966	15982	19504	2232	3009	796	19504
F2RL3	0.109107	6461	19504	1781	3009	4629	19504
GLI1	0.109341	2236	19504	609	3009	14383	19504
FAM171A1	0.109389	239	19504	-1	3009	12207	19504
MOB1B	0.109389	9192	19504	239	3009	13424	19504
PIP5K1B	0.10981	9955	19504	680	3009	2241	19504
ELOA3C	0.109839	14714	19504	-1	3009	240	19504
TWF2	0.109839	240	19504	-1	3009	7587	19504
MYF5	0.109839	14434	19504	240	3009	13947	19504
FKBP8	0.109904	1807	19504	2242	3009	15568	19504
VEGFD	0.11028	339	19504	2246	3009	6631	19504
CCDC85B	0.11029	241	19504	-1	3009	18455	19504
RPS4Y2	0.11029	14739	19504	-1	3009	241	19504
NSF	0.110562	2249	19504	1496	3009	12948	19504
EGR4	0.110656	12291	19504	2250	3009	1644	19504
LIX1L	0.11074	242	19504	-1	3009	14273	19504
C4orf19	0.11074	16668	19504	-1	3009	242	19504
EGR2	0.11075	1757	19504	2251	3009	18755	19504
FAM110A	0.110838	1931	19504	2259	3009	6495	19504
WNK1	0.111043	3145	19504	2570	3009	6499	19504
LCE1E	0.11119	14910	19504	-1	3009	243	19504
FGF7	0.11119	243	19504	-1	3009	18919	19504
AKAP12	0.11164	244	19504	-1	3009	18104	19504
IFNG	0.11164	4757	19504	244	3009	14669	19504
C13orf42	0.11164	18053	19504	-1	3009	244	19504
WNT5B	0.111865	4891	19504	2788	3009	6515	19504
BORA	0.112073	2265	19504	1921	3009	18306	19504
NEXN	0.112089	245	19504	-1	3009	12824	19504
NOX4	0.112089	8427	19504	245	3009	15442	19504
HCRTR1	0.112089	17877	19504	-1	3009	245	19504
FCER1A	0.112168	2014	19504	2266	3009	18852	19504
DES	0.112174	6521	19504	2441	3009	3207	19504
PARVG	0.112453	2269	19504	1036	3009	13148	19504
WNT2	0.112536	5286	19504	1682	3009	6528	19504
SCARA5	0.112539	246	19504	-1	3009	8675	19504
PILRA	0.112539	12182	19504	246	3009	4180	19504
KRTAP5-3	0.112539	15015	19504	-1	3009	246	19504
ZNF705G	0.112989	14399	19504	-1	3009	247	19504
ANTXR2	0.113439	248	19504	2674	3009	19403	19504
STAT3	0.113439	11036	19504	248	3009	5946	19504
AC105052.3	0.113439	14689	19504	-1	3009	248	19504
SELP	0.113499	518	19504	2280	3009	8485	19504
SLC9A3	0.11369	18851	19504	2282	3009	2006	19504
UBXN10	0.113889	249	19504	-1	3009	9432	19504
ITGB2	0.113889	11952	19504	249	3009	14718	19504
OR5H6	0.113889	14670	19504	-1	3009	249	19504
RELN	0.114146	3329	19504	897	3009	6559	19504
AUNIP	0.114338	250	19504	-1	3009	13572	19504
SQSTM1	0.114338	18066	19504	250	3009	6216	19504
CA1	0.114454	15351	19504	1783	3009	2290	19504
PTPRA	0.114669	6569	19504	904	3009	4356	19504
STAC	0.114788	251	19504	-1	3009	5925	19504
OR52M1	0.114788	14827	19504	-1	3009	251	19504
USP6	0.115029	17117	19504	1198	3009	2296	19504
FAM72B	0.115237	252	19504	-1	3009	12230	19504
ARL17B	0.115237	13329	19504	-1	3009	252	19504
ACSL4	0.115687	253	19504	-1	3009	19204	19504
OR51E2	0.115687	19347	19504	-1	3009	253	19504
EDNRB	0.115797	1729	19504	2304	3009	19352	19504
SMAD3	0.115878	6592	19504	277	3009	5693	19504
TRAF4	0.11593	5396	19504	2375	3009	6593	19504
BUB1	0.115989	461	19504	2306	3009	13617	19504
DSG4	0.116136	7297	19504	-1	3009	254	19504
NCOR2	0.116136	7662	19504	254	3009	12928	19504
CSE1L	0.116182	2308	19504	2001	3009	15974	19504
ICOSLG	0.116182	14031	19504	1602	3009	2308	19504
E4F1	0.116278	1844	19504	2309	3009	18767	19504
SH3BGRL	0.116567	1840	19504	2312	3009	9005	19504
FZD8	0.116586	10681	19504	255	3009	3692	19504
AREG	0.116586	17106	19504	2646	3009	255	19504
ADD1	0.116857	1643	19504	2315	3009	17720	19504
MANBA	0.117035	9887	19504	-1	3009	256	19504
NCOA7	0.117035	3477	19504	256	3009	12917	19504
CENPW	0.117035	256	19504	-1	3009	10466	19504
PELI1	0.117147	2318	19504	606	3009	13293	19504
PDGFRB	0.117244	2319	19504	435	3009	13076	19504
E2F1	0.117437	1376	19504	2321	3009	18774	19504
ANXA9	0.117485	257	19504	-1	3009	19491	19504
ANO5	0.117485	18991	19504	-1	3009	257	19504
CENPE	0.117534	1093	19504	2322	3009	18538	19504
PURA	0.11768	6626	19504	2495	3009	4297	19504
MAPK11	0.117728	2324	19504	1062	3009	12798	19504
KCTD12	0.117934	258	19504	-1	3009	14207	19504
KRTAP3-2	0.117934	13301	19504	-1	3009	258	19504
RPSA	0.118116	17313	19504	2328	3009	2034	19504
VEGFC	0.11816	2686	19504	1174	3009	6635	19504
CNN1	0.118383	259	19504	-1	3009	16504	19504
LYZL6	0.118383	14835	19504	-1	3009	259	19504
CCL16	0.118407	1612	19504	2331	3009	10947	19504
NOTCH4	0.118601	2333	19504	673	3009	15434	19504
CASTOR1	0.118832	6454	19504	-1	3009	260	19504
NOD2	0.118832	16646	19504	260	3009	2979	19504
XRCC5	0.118855	6648	19504	618	3009	5819	19504
SCGB1D2	0.118893	2152	19504	-1	3009	2336	19504
DAB1	0.118893	13581	19504	2336	3009	828	19504
PPP3CB	0.119231	6655	19504	872	3009	4615	19504
CA8	0.119282	14100	19504	-1	3009	261	19504
PITPNA	0.119282	17637	19504	261	3009	11028	19504
TSPAN1	0.119282	261	19504	-1	3009	10602	19504
RFXANK	0.1195	3286	19504	1248	3009	6660	19504
NAT1	0.119731	262	19504	-1	3009	12830	19504
AC090004.1	0.119731	10290	19504	-1	3009	262	19504
GNA15	0.119731	10447	19504	262	3009	15674	19504
TRAIP	0.119769	4706	19504	2451	3009	6665	19504
FGF2	0.119868	2346	19504	2264	3009	18934	19504
AADAC	0.119966	2347	19504	-1	3009	1482	19504
FPR3	0.120039	6460	19504	2818	3009	6670	19504
SKA1	0.12018	263	19504	-1	3009	7834	19504
NUDT16L1	0.12018	2463	19504	263	3009	15323	19504
CLRN2	0.12018	15301	19504	-1	3009	263	19504
RGCC	0.120201	2150	19504	2401	3009	6673	19504
A2M	0.120455	1092	19504	2352	3009	17993	19504
KCTD8	0.120629	5834	19504	-1	3009	264	19504
SFI1	0.120629	2893	19504	264	3009	9484	19504
CCL23	0.120945	2357	19504	-1	3009	838	19504
DMD	0.121078	265	19504	-1	3009	18992	19504
SOCS2	0.121078	5576	19504	265	3009	8979	19504
RGMB	0.121122	4315	19504	915	3009	6690	19504
IQGAP3	0.121141	2359	19504	951	3009	14765	19504
ARHGAP31	0.121527	266	19504	-1	3009	19368	19504
OR4N5	0.121527	15044	19504	-1	3009	266	19504
ACTA2	0.121632	1572	19504	2364	3009	18032	19504
XPO1	0.121666	5288	19504	1194	3009	6700	19504
TAB3	0.121666	6700	19504	2872	3009	5855	19504
SORBS1	0.121829	897	19504	2366	3009	9304	19504
OR6C3	0.121975	14323	19504	-1	3009	267	19504
ARHGAP28	0.121975	267	19504	-1	3009	19371	19504
RING1	0.122266	1076	19504	2908	3009	6711	19504
FAS	0.122322	856	19504	2371	3009	11923	19504
PALM2AKAP2	0.122424	268	19504	-1	3009	13063	19504
SMR3A	0.122424	12672	19504	-1	3009	268	19504
STAG2	0.12243	6714	19504	2529	3009	5919	19504
CMTM2	0.12254	6673	19504	1531	3009	6716	19504
SPC24	0.122618	2190	19504	2374	3009	7347	19504
TP53	0.122716	15421	19504	1157	3009	2375	19504
CPNE8	0.122873	269	19504	-1	3009	16026	19504
HEY1	0.122873	10319	19504	269	3009	3758	19504
UGT3A1	0.122873	15328	19504	-1	3009	269	19504
CDK8	0.123112	2379	19504	1965	3009	18530	19504
SLCO5A1	0.12321	2270	19504	-1	3009	2380	19504
EPAS1	0.12321	858	19504	2380	3009	16516	19504
TNFRSF18	0.123252	6315	19504	1508	3009	6729	19504
FZR1	0.123322	6127	19504	270	3009	15875	19504
AC010323.1	0.123322	15546	19504	-1	3009	270	19504
RIPK3	0.123417	2866	19504	2225	3009	6732	19504
DRD3	0.123606	18127	19504	2384	3009	1332	19504
DNALI1	0.12377	271	19504	-1	3009	18694	19504
NCOA2	0.12377	6736	19504	271	3009	12922	19504
AC000120.2	0.12377	14347	19504	-1	3009	271	19504
CTSC	0.124003	1350	19504	2388	3009	16272	19504
XIAP	0.124189	5557	19504	1070	3009	6746	19504
MYO6	0.124219	5462	19504	272	3009	14052	19504
GLB1L2	0.124219	13293	19504	-1	3009	272	19504
PRKD1	0.124219	272	19504	2522	3009	9914	19504
CHEK2	0.124301	1576	19504	2391	3009	16649	19504
MSRB3	0.124668	273	19504	-1	3009	14082	19504
GDF15	0.124668	5866	19504	273	3009	7950	19504
CSH1	0.124668	14724	19504	-1	3009	273	19504
EPN1	0.124698	1691	19504	2395	3009	16492	19504
RIN2	0.124797	6742	19504	2920	3009	6757	19504
WWP1	0.124963	5186	19504	1411	3009	6760	19504
BORCS7	0.125116	274	19504	-1	3009	18304	19504
SRPK3	0.125116	16310	19504	-1	3009	274	19504
WNT5A	0.125185	6764	19504	1590	3009	6518	19504
TNXB	0.125565	275	19504	-1	3009	11054	19504
EEF1G	0.125565	14795	19504	-1	3009	275	19504
NLRP1	0.125694	2405	19504	873	3009	15260	19504
CITED2	0.125797	3311	19504	1013	3009	6775	19504
KANK3	0.126013	276	19504	-1	3009	14678	19504
CLEC1B	0.126013	18804	19504	-1	3009	276	19504
TPT1	0.12602	6779	19504	698	3009	4718	19504
FZD4	0.126194	2302	19504	2410	3009	15880	19504
THBD	0.126194	2410	19504	1186	3009	9603	19504
GAMT	0.126462	277	19504	-1	3009	15837	19504
KLF7	0.126494	839	19504	-1	3009	2413	19504
HES6	0.126494	2413	19504	565	3009	15731	19504
CEBPD	0.126522	582	19504	2632	3009	6788	19504
CCL17	0.126794	2194	19504	2416	3009	17422	19504
AC079594.1	0.12691	14628	19504	-1	3009	278	19504
CAVIN3	0.12691	278	19504	-1	3009	18428	19504
RIN1	0.126914	6154	19504	1176	3009	6795	19504
AQP5	0.126995	17706	19504	2418	3009	974	19504
PDCD10	0.127358	5031	19504	279	3009	13096	19504
TGM3	0.127358	14878	19504	-1	3009	279	19504
LMNB1	0.127396	2422	19504	1253	3009	14337	19504
USP6NL	0.127419	4990	19504	740	3009	6804	19504
RB1CC1	0.127698	2425	19504	360	3009	7475	19504
GYS1	0.127807	16015	19504	280	3009	9899	19504
ARHGAP36	0.127807	19215	19504	-1	3009	280	19504
PRDM15	0.1281	15857	19504	1249	3009	2429	19504
UGCG	0.1281	2305	19504	2429	3009	9348	19504
CSKMT	0.128255	14088	19504	-1	3009	281	19504
KLHL12	0.128255	5727	19504	281	3009	14399	19504
SLC16A7	0.128255	281	19504	-1	3009	5889	19504
ARFIP2	0.128402	2432	19504	1991	3009	19332	19504
H3-4	0.128703	15422	19504	-1	3009	282	19504
KMT5A	0.128703	17424	19504	282	3009	14504	19504
AMOTL1	0.129151	283	19504	-1	3009	17785	19504
TH	0.129151	12432	19504	283	3009	3042	19504
OR10G6	0.129151	14292	19504	-1	3009	283	19504
ZEB2	0.129513	323	19504	2443	3009	7640	19504
CDCA2	0.129599	284	19504	-1	3009	18515	19504
RNF11	0.129599	8475	19504	284	3009	9292	19504
CABP2	0.129599	14917	19504	-1	3009	284	19504
PENK	0.129793	6846	19504	528	3009	2759	19504
C4BPB	0.129816	14098	19504	2446	3009	1226	19504
VGLL3	0.130047	285	19504	-1	3009	6699	19504
METTL1	0.130047	8275	19504	285	3009	17589	19504
VNN1	0.130047	11289	19504	-1	3009	285	19504
PRDM1	0.130221	2450	19504	1376	3009	11646	19504
SOS1	0.130305	5898	19504	339	3009	6855	19504
GALNT15	0.130495	286	19504	-1	3009	15706	19504
LIMS1	0.130495	3779	19504	286	3009	14344	19504
ELOA3D	0.130495	14703	19504	-1	3009	286	19504
SERPINF2	0.130526	1196	19504	-1	3009	2453	19504
PNKP	0.130627	2454	19504	1045	3009	11961	19504
EDN1	0.130705	2350	19504	2504	3009	6862	19504
SORT1	0.130819	5262	19504	2794	3009	6864	19504
RAB44	0.130831	2331	19504	-1	3009	2456	19504
RHOQ	0.130932	2457	19504	1029	3009	7106	19504
VHLL	0.130943	15628	19504	-1	3009	287	19504
TNFRSF13B	0.131034	1081	19504	2458	3009	11135	19504
MBD3L2	0.131237	14294	19504	1593	3009	2460	19504
XRCC1	0.131334	6873	19504	1227	3009	5720	19504
MAX	0.131339	9474	19504	290	3009	2461	19504
KIRREL1	0.131391	288	19504	-1	3009	14541	19504
PIP5K1A	0.131391	9802	19504	288	3009	10998	19504
DOCK11	0.131839	289	19504	2907	3009	19013	19504
GOLGA8S	0.131839	10064	19504	-1	3009	289	19504
BIRC5	0.132052	808	19504	2468	3009	18335	19504
FER	0.132155	2469	19504	1440	3009	18874	19504
TTK	0.132287	290	19504	-1	3009	10494	19504
GSTM5	0.132287	3883	19504	-1	3009	290	19504
HIC1	0.132359	671	19504	2471	3009	15760	19504
CA9	0.132461	2472	19504	2137	3009	17389	19504
OCA2	0.132734	291	19504	-1	3009	17697	19504
ILKAP	0.132734	5997	19504	291	3009	14983	19504
TAC3	0.132734	13024	19504	-1	3009	291	19504
LAMB3	0.132768	2475	19504	487	3009	14303	19504
CCKAR	0.132768	7962	19504	2475	3009	1182	19504
RACK1	0.132768	11648	19504	2083	3009	2475	19504
MRC1	0.132972	2477	19504	-1	3009	1045	19504
CNGB1	0.133119	6904	19504	2683	3009	5572	19504
FAM174B	0.133182	292	19504	-1	3009	11368	19504
PAK2	0.133182	3658	19504	292	3009	13208	19504
NTSR1	0.133182	19199	19504	-1	3009	292	19504
RSPO1	0.133293	6907	19504	2558	3009	2462	19504
BACH1	0.133587	2362	19504	2483	3009	13539	19504
UIMC1	0.133587	18249	19504	2228	3009	2483	19504
OR1A2	0.13363	14594	19504	-1	3009	293	19504
FANCB	0.133895	678	19504	2486	3009	12260	19504
IGF2BP1	0.133998	16749	19504	430	3009	2487	19504
RHEB	0.134047	5320	19504	807	3009	6920	19504
IL13	0.134077	10424	19504	294	3009	9831	19504
LINC02210-CRHR1	0.134077	14390	19504	-1	3009	294	19504
ZNF502	0.134306	2490	19504	-1	3009	1866	19504
RGS2	0.134409	1374	19504	-1	3009	2491	19504
KRAS	0.134525	7938	19504	295	3009	14568	19504
AC131160.1	0.134525	18573	19504	-1	3009	295	19504
TCEAL5	0.134525	295	19504	-1	3009	4636	19504
RASA4	0.134717	17860	19504	2494	3009	437	19504
PLBD2	0.134923	2496	19504	-1	3009	1738	19504
PID1	0.134972	296	19504	-1	3009	11317	19504
MALRD1	0.134972	17765	19504	-1	3009	296	19504
SLN	0.135026	15769	19504	1798	3009	2497	19504
CRLF2	0.135212	6940	19504	2657	3009	5093	19504
RMI1	0.135271	2848	19504	524	3009	6941	19504
UBB	0.135336	19278	19504	2500	3009	2415	19504
FHIT	0.13542	10481	19504	-1	3009	297	19504
CRTC1	0.135645	2503	19504	2231	3009	15985	19504
CBX4	0.135749	2504	19504	2186	3009	17844	19504
DOK5	0.135852	2505	19504	2108	3009	19029	19504
IRF1	0.135867	18874	19504	298	3009	5255	19504
TICRR	0.135867	298	19504	-1	3009	9706	19504
MBD3L2B	0.135867	14300	19504	-1	3009	298	19504
ANXA1	0.136315	299	19504	-1	3009	19417	19504
RHOA	0.136315	11330	19504	299	3009	6967	19504
IGFBP5	0.136315	12351	19504	-1	3009	299	19504
IL17F	0.136473	10917	19504	308	3009	2511	19504
AURKA	0.136576	368	19504	2512	3009	13570	19504
PCDH7	0.13668	1492	19504	-1	3009	2513	19504
SNCA	0.13668	2513	19504	976	3009	8075	19504
SUV39H2	0.136762	300	19504	-1	3009	9924	19504
KRTAP21-3	0.136762	14866	19504	-1	3009	300	19504
IL1RN	0.136784	15807	19504	820	3009	2514	19504
RETNLB	0.136887	10703	19504	1471	3009	2515	19504
PDX1	0.136973	6970	19504	980	3009	6112	19504
CCNB2	0.137095	498	19504	2517	3009	18558	19504
PSMA6	0.137095	16297	19504	1136	3009	2517	19504
DEPDC1	0.137209	301	19504	-1	3009	16059	19504
C22orf42	0.137209	15837	19504	-1	3009	301	19504
PTPN5	0.137302	8698	19504	2519	3009	1243	19504
PDE6A	0.137406	19331	19504	667	3009	2520	19504
PRR11	0.137657	302	19504	-1	3009	10807	19504
TBC1D3G	0.137657	14610	19504	-1	3009	302	19504
NANOS2	0.137657	17453	19504	302	3009	12984	19504
LEPROT	0.137718	2523	19504	1178	3009	14334	19504
BCL6	0.137718	9703	19504	2523	3009	2437	19504
SOSTDC1	0.137741	6983	19504	1475	3009	6824	19504
VAMP2	0.137978	1357	19504	2668	3009	6987	19504
DOK4	0.13803	12089	19504	2526	3009	2183	19504
MLST8	0.138104	4447	19504	303	3009	13929	19504
KRT26	0.138104	14494	19504	-1	3009	303	19504
TAOK2	0.138238	2528	19504	1143	3009	10096	19504
TRPV3	0.138342	1213	19504	-1	3009	2529	19504
DLC1	0.138551	1546	19504	2531	3009	18987	19504
AS3MT	0.138551	17499	19504	-1	3009	304	19504
SMARCE1	0.138571	6997	19504	1624	3009	5684	19504
BCAM	0.138998	305	19504	-1	3009	13495	19504
DERPC	0.138998	14288	19504	-1	3009	305	19504
ITCH	0.139177	2537	19504	320	3009	14732	19504
PLPP1	0.139177	993	19504	2537	3009	11998	19504
SMARCC1	0.139285	7009	19504	2930	3009	5673	19504
TSG101	0.139345	5972	19504	1829	3009	7010	19504
PRKCA	0.139386	607	19504	2539	3009	11534	19504
RNF166	0.139445	306	19504	-1	3009	8945	19504
FGF5	0.139445	13822	19504	-1	3009	306	19504
TNFSF11	0.139491	10245	19504	2540	3009	329	19504
EBI3	0.139804	2543	19504	2197	3009	18778	19504
GEM	0.139892	307	19504	-1	3009	17014	19504
TMEM45A	0.139892	10261	19504	-1	3009	307	19504
TRAF2	0.140119	2546	19504	804	3009	10360	19504
FOXA3	0.140328	15949	19504	2289	3009	2548	19504
CCDC88B	0.140339	308	19504	-1	3009	18452	19504
BEND2	0.140339	19439	19504	-1	3009	308	19504
EXOC5	0.140538	2550	19504	2044	3009	11761	19504
HDAC11	0.140643	2551	19504	877	3009	15793	19504
MTFR2	0.140786	309	19504	-1	3009	13748	19504
NMUR2	0.140786	13350	19504	-1	3009	309	19504
IFT172	0.140786	19402	19504	309	3009	14967	19504
TAF1C	0.140853	2254	19504	2553	3009	10100	19504
TRIM61	0.140958	2554	19504	-1	3009	1166	19504
SHC3	0.140961	7037	19504	2040	3009	5512	19504
NR0B1	0.141063	15226	19504	799	3009	2555	19504
ANGPTL6	0.141168	1594	19504	-1	3009	2556	19504
RUSC1	0.141168	2556	19504	871	3009	8611	19504
NEUROD6	0.141233	14320	19504	-1	3009	310	19504
PTCH1	0.141233	3961	19504	310	3009	10390	19504
RTN4RL1	0.141273	336	19504	-1	3009	2557	19504
MYCT1	0.141273	904	19504	2557	3009	14092	19504
RGL1	0.14168	311	19504	-1	3009	6675	19504
GSTT2B	0.14168	12190	19504	-1	3009	311	19504
ARFGEF1	0.141905	2563	19504	1992	3009	19308	19504
ZNF695	0.142126	312	19504	-1	3009	7290	19504
LGALS14	0.142126	16097	19504	-1	3009	312	19504
FZD6	0.142126	17540	19504	312	3009	15878	19504
PRKACB	0.142432	16679	19504	2568	3009	351	19504
HMGN2	0.142573	10842	19504	313	3009	17630	19504
ABLIM3	0.142573	313	19504	-1	3009	18152	19504
TXLNB	0.142573	16190	19504	-1	3009	313	19504
SLC6A4	0.142749	12255	19504	2571	3009	2503	19504
AGAP2	0.142749	2571	19504	2426	3009	17893	19504
ANGPT4	0.142771	3210	19504	1288	3009	7067	19504
HNF1B	0.14302	15786	19504	-1	3009	314	19504
TOLLIP	0.143135	2930	19504	2700	3009	7073	19504
SLC22A17	0.143172	2306	19504	-1	3009	2575	19504
USP8	0.143378	3142	19504	1648	3009	7077	19504
RPS6KA3	0.143384	754	19504	2577	3009	9566	19504
FAT4	0.143467	315	19504	-1	3009	11960	19504
TMEM242	0.143467	12502	19504	-1	3009	315	19504
SLC2A4	0.143701	2580	19504	1506	3009	8374	19504
HMGB1	0.143913	16235	19504	316	3009	5298	19504
GRID2	0.143913	15295	19504	-1	3009	316	19504
REEP6	0.143913	316	19504	-1	3009	7663	19504
CRADD	0.143925	7086	19504	1445	3009	3371	19504
RHOC	0.143986	5160	19504	2797	3009	7087	19504
UGT2A1	0.14436	15392	19504	-1	3009	317	19504
RHOG	0.144474	3958	19504	1163	3009	7095	19504
ARHGEF6	0.14478	7100	19504	2977	3009	4408	19504
APBA3	0.144806	318	19504	-1	3009	12323	19504
LATS1	0.144806	6635	19504	318	3009	14903	19504
CLDN10	0.144806	12188	19504	-1	3009	318	19504
EMC6	0.145253	4305	19504	-1	3009	319	19504
RAP1A	0.145253	17187	19504	319	3009	7546	19504
FLT4	0.145295	2488	19504	2595	3009	15553	19504
BMP7	0.145401	12506	19504	2596	3009	2166	19504
ACVR1	0.145614	2598	19504	2035	3009	17962	19504
PTPRQ	0.145699	12801	19504	-1	3009	320	19504
PKD2	0.145699	320	19504	-1	3009	11129	19504
WASF2	0.145884	6171	19504	615	3009	7118	19504
CDKN3	0.146041	1514	19504	2602	3009	18238	19504
DOHH	0.146145	321	19504	-1	3009	19005	19504
MYDGF	0.146145	6018	19504	321	3009	14101	19504
OR4E2	0.146145	15170	19504	-1	3009	321	19504
IGSF23	0.146148	2603	19504	-1	3009	1557	19504
SEMA3C	0.146468	2606	19504	1477	3009	8503	19504
BDKRB2	0.146575	17346	19504	2607	3009	1911	19504
LZTR1	0.146592	322	19504	-1	3009	13804	19504
C3orf84	0.146592	15204	19504	-1	3009	322	19504
PIK3R3	0.146592	16985	19504	322	3009	4835	19504
BHLHE40	0.146896	1303	19504	2610	3009	18297	19504
HSPA1B	0.147003	16321	19504	601	3009	2611	19504
MAP3K2	0.147038	5460	19504	323	3009	12692	19504
OR5AC2	0.147038	14756	19504	-1	3009	323	19504
FERMT2	0.147484	324	19504	-1	3009	18854	19504
NPIPA2	0.147484	15368	19504	-1	3009	324	19504
MAP3K11	0.14786	2619	19504	827	3009	12695	19504
IGBP1	0.14793	325	19504	-1	3009	14960	19504
PTP4A3	0.14793	8708	19504	325	3009	4109	19504
FLT3	0.14793	10474	19504	-1	3009	325	19504
ADCY6	0.148182	2248	19504	2622	3009	17724	19504
WASL	0.14829	2613	19504	2623	3009	7247	19504
OR6C1	0.148376	14469	19504	-1	3009	326	19504
CDC14B	0.148376	326	19504	-1	3009	18209	19504
PAFAH1B1	0.148376	8841	19504	326	3009	13196	19504
SERPINC1	0.148397	18644	19504	953	3009	2624	19504
TRPC3	0.148505	19174	19504	2625	3009	2304	19504
RAPGEF3	0.148823	327	19504	-1	3009	7453	19504
KDM6B	0.148823	8582	19504	327	3009	14512	19504
SCN10A	0.148823	15646	19504	-1	3009	327	19504
CENPF	0.148828	1687	19504	2628	3009	18537	19504
SPI1	0.149166	7171	19504	1039	3009	5611	19504
LCE4A	0.149269	18808	19504	-1	3009	328	19504
RUNDC1	0.149269	328	19504	-1	3009	8482	19504
SELE	0.149269	7207	19504	328	3009	2683	19504
KLHDC7B	0.149366	2633	19504	-1	3009	2041	19504
HPSE2	0.14969	1127	19504	-1	3009	2636	19504
CREB5	0.149715	329	19504	-1	3009	4039	19504
YWHAG	0.149715	2976	19504	329	3009	7597	19504
DOK1	0.149906	2638	19504	865	3009	19004	19504
GRB7	0.15016	11683	19504	330	3009	15230	19504
U52112.1	0.15016	17796	19504	-1	3009	330	19504
PSENEN	0.15023	7188	19504	868	3009	4508	19504
ARHGAP6	0.150355	3450	19504	2086	3009	7190	19504
RRM2B	0.150446	1796	19504	2643	3009	9138	19504
FCER2	0.150446	2643	19504	2262	3009	18850	19504
CCNB1	0.150554	2275	19504	2644	3009	18497	19504
SEMA4A	0.150554	13568	19504	852	3009	2644	19504
OR4F21	0.150606	15090	19504	-1	3009	331	19504
DCN	0.150606	331	19504	2680	3009	16620	19504
DHH	0.150879	2647	19504	2332	3009	11704	19504
PRR23C	0.151052	15449	19504	-1	3009	332	19504
NSUN2	0.151052	11968	19504	332	3009	15349	19504
KRT1	0.151421	11736	19504	2652	3009	468	19504
COL6A3	0.151421	2652	19504	1885	3009	16452	19504
CYRIA	0.151498	333	19504	-1	3009	16375	19504
SPDYE11	0.151498	14491	19504	-1	3009	333	19504
IL2RB	0.151498	16055	19504	333	3009	14837	19504
KPNA1	0.151529	2653	19504	949	3009	14577	19504
CDC27	0.151638	2654	19504	1706	3009	18567	19504
ANKRA2	0.151746	399	19504	2655	3009	19322	19504
CSNK2B	0.151855	7632	19504	1861	3009	2656	19504
LGALS3	0.151944	7855	19504	334	3009	14172	19504
NPIPB15	0.151944	12097	19504	-1	3009	334	19504
DUSP5	0.151992	2913	19504	2318	3009	7216	19504
GREB1L	0.152072	2614	19504	-1	3009	2658	19504
PPP1R14A	0.152181	1068	19504	2659	3009	11897	19504
NTS	0.152289	12693	19504	782	3009	2660	19504
PCDH18	0.152389	335	19504	-1	3009	13191	19504
KCNIP4	0.152389	12512	19504	335	3009	17197	19504
EIF5AL1	0.152389	15198	19504	-1	3009	335	19504
ZYX	0.152435	4140	19504	1108	3009	7223	19504
NEDD9	0.152616	2663	19504	1268	3009	12800	19504
CYTH3	0.152834	2562	19504	2665	3009	16674	19504
GFI1	0.152835	5973	19504	336	3009	14441	19504
KCNU1	0.152835	13216	19504	-1	3009	336	19504
ABAT	0.153281	337	19504	-1	3009	17994	19504
DNAJB13	0.153281	18343	19504	-1	3009	337	19504
BMP2	0.153488	1739	19504	2671	3009	16213	19504
NLRP4	0.153597	18223	19504	491	3009	2672	19504
CLEC4G	0.153726	14408	19504	-1	3009	338	19504
MELK	0.153726	338	19504	-1	3009	12748	19504
NME1	0.153726	7335	19504	338	3009	15310	19504
CXCL10	0.153815	2674	19504	2583	3009	16300	19504
SLC25A4	0.153815	16465	19504	1866	3009	2674	19504
COL4A5	0.153924	2675	19504	1950	3009	16598	19504
SOD1	0.153924	10694	19504	2675	3009	1360	19504
SALL4	0.154034	8521	19504	1354	3009	2676	19504
SVIL	0.154143	2677	19504	2211	3009	9779	19504
MUC7	0.154172	19236	19504	-1	3009	339	19504
DOCK3	0.154342	7232	19504	1704	3009	7253	19504
CDC25C	0.154362	2679	19504	2007	3009	18229	19504
BPY2	0.154617	14988	19504	-1	3009	340	19504
EOGT	0.154617	340	19504	-1	3009	16520	19504
SOS2	0.154661	7258	19504	881	3009	6853	19504
OR6K6	0.155063	14357	19504	-1	3009	341	19504
CRHR1	0.155128	16478	19504	2686	3009	807	19504
RASSF1	0.155237	4090	19504	1724	3009	7267	19504
AFP	0.155238	17555	19504	2687	3009	1545	19504
COL18A1	0.155457	2689	19504	2629	3009	16472	19504
PGPEP1	0.155508	342	19504	-1	3009	11039	19504
GNB2	0.155508	5752	19504	342	3009	15666	19504
CNPY1	0.155508	14552	19504	-1	3009	342	19504
CD9	0.155567	11164	19504	2230	3009	2690	19504
POLR2H	0.155677	2691	19504	2114	3009	11261	19504
HEXA	0.155787	15341	19504	557	3009	2692	19504
IBSP	0.155879	7277	19504	665	3009	3959	19504
CA2	0.155896	12878	19504	2693	3009	2292	19504
SLC22A5	0.155953	343	19504	-1	3009	7549	19504
TPM1	0.155953	8473	19504	-1	3009	343	19504
GABARAP	0.155953	17426	19504	343	3009	3331	19504
EXOC6	0.156006	2694	19504	1821	3009	11767	19504
KCNQ1	0.156006	9945	19504	2694	3009	1484	19504
BTG2	0.156116	409	19504	2695	3009	13348	19504
ALB	0.156336	17050	19504	2697	3009	624	19504
ECRG4	0.156399	344	19504	-1	3009	18739	19504
IL12RB1	0.156399	8460	19504	344	3009	14850	19504
SMIM34B	0.156399	13476	19504	-1	3009	344	19504
SH3BP5	0.156446	12117	19504	1139	3009	2698	19504
KAT7	0.156776	2701	19504	1513	3009	14622	19504
HNF4A	0.156844	15900	19504	345	3009	4868	19504
DACH1	0.156844	345	19504	-1	3009	10188	19504
CCL3L3	0.156844	13608	19504	-1	3009	345	19504
ADCY9	0.156887	2483	19504	2702	3009	17732	19504
SHF	0.157107	2385	19504	2704	3009	9120	19504
HES1	0.157107	9733	19504	635	3009	2704	19504
BOC	0.157217	644	19504	2705	3009	18311	19504
DSCC1	0.157289	346	19504	-1	3009	18967	19504
PDE9A	0.157289	3157	19504	346	3009	13026	19504
AC068580.4	0.157289	13043	19504	-1	3009	346	19504
CHKB-CPT1B	0.157328	10932	19504	2706	3009	1842	19504
STAT4	0.157426	7301	19504	1455	3009	6035	19504
NOX1	0.157734	10109	19504	347	3009	15432	19504
OR6C76	0.157734	14482	19504	-1	3009	347	19504
STX1A	0.157814	7307	19504	1379	3009	5451	19504
CXCR1	0.15799	17924	19504	2712	3009	1647	19504
CCL3	0.158101	15167	19504	1990	3009	2713	19504
RBM42	0.158179	348	19504	-1	3009	7949	19504
RBIS	0.158179	9914	19504	-1	3009	348	19504
STK4	0.158179	10825	19504	348	3009	6042	19504
CAMSAP3	0.158211	1622	19504	2714	3009	18493	19504
FSCN1	0.158543	2717	19504	2676	3009	15918	19504
BBOF1	0.158624	349	19504	-1	3009	13506	19504
STXBP1	0.158624	8523	19504	349	3009	9845	19504
LY6G6E	0.158624	15629	19504	-1	3009	349	19504
TK1	0.158654	2718	19504	1491	3009	9325	19504
RASGRF1	0.158658	5273	19504	2927	3009	7320	19504
AMPH	0.158765	10864	19504	1465	3009	2719	19504
RASGRF2	0.158853	441	19504	2990	3009	7323	19504
TCF4	0.159069	350	19504	-1	3009	9060	19504
IFNAR1	0.159069	5793	19504	350	3009	17622	19504
VEPH1	0.159069	17997	19504	-1	3009	350	19504
BCL2A1	0.159097	2448	19504	2722	3009	13479	19504
UCP2	0.159208	12809	19504	1485	3009	2723	19504
DIXDC1	0.159319	2544	19504	2724	3009	18683	19504
CEBPB	0.15943	2725	19504	2605	3009	18539	19504
RASGRP3	0.159504	5303	19504	2600	3009	7333	19504
DKC1	0.159541	1927	19504	2726	3009	18833	19504
CD19	0.159763	2121	19504	2728	3009	18270	19504
ACTN2	0.159874	13418	19504	1894	3009	2729	19504
FOXB2	0.159959	15059	19504	-1	3009	352	19504
HASPIN	0.159959	352	19504	-1	3009	15105	19504
PAOX	0.159959	11468	19504	352	3009	13135	19504
PTPN18	0.160158	7343	19504	2461	3009	3987	19504
TWIST2	0.160404	353	19504	-1	3009	7590	19504
CRYL1	0.160652	2736	19504	-1	3009	1202	19504
FOXG1	0.160682	7351	19504	2921	3009	4909	19504
RALB	0.160747	6296	19504	1111	3009	7352	19504
CELF2	0.160849	354	19504	-1	3009	18504	19504
HLA-F	0.160849	6252	19504	354	3009	15173	19504
KHDC1L	0.160849	14205	19504	-1	3009	354	19504
FGF1	0.160875	732	19504	2738	3009	18926	19504
DYNC1I1	0.16101	6051	19504	1886	3009	7356	19504
CEACAM5	0.16101	7356	19504	2639	3009	5876	19504
POU2F1	0.161098	2740	19504	1392	3009	11688	19504
ADGRL2	0.161294	355	19504	-1	3009	17811	19504
CYP2C9	0.161294	15755	19504	-1	3009	355	19504
ARHGEF4	0.161321	2704	19504	2742	3009	19235	19504
ARHGAP9	0.161432	2743	19504	1903	3009	19420	19504
GRAP2	0.161544	2744	19504	756	3009	15205	19504
RPL11	0.161544	8156	19504	2744	3009	1356	19504
INKA1	0.161739	356	19504	-1	3009	14844	19504
MAP3K3	0.161739	8020	19504	356	3009	12701	19504
DEFB128	0.161739	15148	19504	-1	3009	356	19504
IFNA16	0.161767	14520	19504	500	3009	2746	19504
MBD3	0.161991	2748	19504	694	3009	12735	19504
BTN1A1	0.162183	12299	19504	-1	3009	357	19504
PER2	0.162183	3363	19504	357	3009	10905	19504
ARL9	0.162183	357	19504	-1	3009	19090	19504
ECE1	0.16255	2753	19504	1773	3009	18746	19504
KCNA5	0.162628	9716	19504	358	3009	14641	19504
KRTAP21-2	0.162628	15698	19504	-1	3009	358	19504
CCNH	0.162662	1195	19504	2754	3009	18250	19504
ZFP36	0.162662	2754	19504	2550	3009	7865	19504
IL27RA	0.162988	7386	19504	1183	3009	3463	19504
IRAK2	0.163072	9752	19504	359	3009	12041	19504
AL049779.1	0.163072	13072	19504	-1	3009	359	19504
NPPA	0.163451	7393	19504	594	3009	4038	19504
ADAMTS9	0.163517	360	19504	-1	3009	18045	19504
PIRT	0.163517	13146	19504	-1	3009	360	19504
SOCS4	0.163783	2764	19504	1416	3009	8976	19504
RASAL2	0.16385	4685	19504	962	3009	7399	19504
HDGFL2	0.163961	361	19504	-1	3009	15727	19504
GPR143	0.163961	7465	19504	361	3009	8142	19504
OR5K3	0.163961	14525	19504	-1	3009	361	19504
CES5A	0.164008	15817	19504	2766	3009	1635	19504
CARD6	0.164406	362	19504	-1	3009	18579	19504
KRTAP10-3	0.164406	14543	19504	-1	3009	362	19504
SLC16A1	0.164448	3253	19504	1758	3009	7408	19504
CALCOCO1	0.164457	1006	19504	2770	3009	18403	19504
RASA3	0.164515	1038	19504	2974	3009	7409	19504
ABCG2	0.16457	1515	19504	2771	3009	17992	19504
SMKR1	0.16485	8227	19504	-1	3009	363	19504
CRYBG3	0.16485	363	19504	-1	3009	15957	19504
CTDSP1	0.165246	586	19504	2777	3009	16287	19504
DPP4	0.165295	364	19504	-1	3009	18865	19504
MAP3K7	0.165295	11828	19504	364	3009	12717	19504
RNF165	0.165295	16763	19504	-1	3009	364	19504
CD79A	0.165358	2579	19504	2778	3009	18171	19504
RASAL1	0.165583	4338	19504	1241	3009	7425	19504
RGS9	0.165697	15586	19504	1521	3009	2781	19504
SEMA3D	0.165739	365	19504	-1	3009	5245	19504
KIZ	0.165739	8011	19504	365	3009	17545	19504
SUSD4	0.165739	16155	19504	-1	3009	365	19504
RAP2A	0.166051	4291	19504	2487	3009	7432	19504
OR7E24	0.166183	15685	19504	-1	3009	366	19504
JUP	0.166183	9769	19504	366	3009	14682	19504
RB1	0.16632	7354	19504	682	3009	7436	19504
AKT3	0.166601	536	19504	2789	3009	18059	19504
FHL1	0.166627	367	19504	-1	3009	12460	19504
RNASEH2A	0.166627	7896	19504	367	3009	2937	19504
BMP15	0.166627	15961	19504	-1	3009	367	19504
POU4F2	0.16694	12641	19504	2792	3009	2002	19504
GNA13	0.167072	3462	19504	368	3009	15593	19504
RNASE9	0.167072	15803	19504	-1	3009	368	19504
DCC	0.167393	19056	19504	2796	3009	839	19504
B3GNT5	0.167516	369	19504	-1	3009	13541	19504
CACNG2	0.167516	12865	19504	-1	3009	369	19504
ADRA1A	0.16762	2416	19504	-1	3009	2798	19504
FST	0.167734	2799	19504	2194	3009	15913	19504
FAIM2	0.167734	10756	19504	2799	3009	1424	19504
RANBP1	0.167935	3187	19504	2604	3009	7460	19504
ESYT3	0.16796	370	19504	-1	3009	11590	19504
HEY2	0.16796	16647	19504	370	3009	15745	19504
ENO1	0.167961	2491	19504	2801	3009	18802	19504
GHRL	0.168003	4084	19504	935	3009	7461	19504
TAOK1	0.168188	2317	19504	2803	3009	10094	19504
RUVBL2	0.168404	3836	19504	371	3009	8672	19504
SLC24A5	0.168404	13250	19504	-1	3009	371	19504
ANGPT2	0.168529	9162	19504	1432	3009	2806	19504
GLG1	0.168756	2808	19504	621	3009	14384	19504
ANGPTL2	0.168848	372	19504	-1	3009	19452	19504
TDGF1	0.16887	11018	19504	2809	3009	2095	19504
SFRP2	0.169098	2682	19504	2811	3009	9386	19504
ZMIZ2	0.169098	12171	19504	1907	3009	2811	19504
MAGED2	0.169292	373	19504	-1	3009	17691	19504
RTP2	0.169292	13717	19504	-1	3009	373	19504
APOBEC1	0.169326	15435	19504	2813	3009	760	19504
RARB	0.169493	4810	19504	1635	3009	7483	19504
SFTPA1	0.169554	15938	19504	2815	3009	2347	19504
RBBP4	0.169629	5270	19504	1572	3009	7485	19504
CENPT	0.169736	374	19504	-1	3009	12211	19504
OR1N2	0.169736	12983	19504	-1	3009	374	19504
NQO1	0.169736	16440	19504	374	3009	12028	19504
S100A7	0.169896	16582	19504	1387	3009	2818	19504
IL18R1	0.17018	2891	19504	375	3009	14838	19504
PRR23A	0.17018	13958	19504	-1	3009	375	19504
ZBTB42	0.17018	375	19504	-1	3009	8132	19504
ITGA5	0.170238	2821	19504	731	3009	14717	19504
CRY2	0.170581	432	19504	2824	3009	15954	19504
RTN3	0.170581	2824	19504	-1	3009	577	19504
QKI	0.170623	376	19504	-1	3009	4106	19504
DEFB131A	0.170623	15117	19504	-1	3009	376	19504
CYTH2	0.171039	1644	19504	2828	3009	16675	19504
TUBA3D	0.171067	4714	19504	-1	3009	377	19504
ROR1	0.171267	508	19504	2830	3009	9705	19504
TFEB	0.171382	557	19504	2831	3009	8936	19504
ATP1A4	0.171382	2831	19504	-1	3009	406	19504
RANBP2	0.171402	6343	19504	561	3009	7511	19504
SGK1	0.171497	449	19504	2832	3009	9068	19504
C9orf116	0.171511	378	19504	-1	3009	13633	19504
UBE2I	0.171511	8048	19504	378	3009	8211	19504
IL1RAPL2	0.171511	18551	19504	-1	3009	378	19504
CRYGA	0.171611	15083	19504	2833	3009	847	19504
ODC1	0.17184	1730	19504	2835	3009	12489	19504
TP53INP1	0.17184	2835	19504	2339	3009	10308	19504
NRG3	0.17184	12990	19504	552	3009	2835	19504
PLSCR4	0.171954	379	19504	-1	3009	11878	19504
LCE1A	0.171954	14933	19504	-1	3009	379	19504
SKI	0.17207	2837	19504	1536	3009	7852	19504
EIF2S1	0.172185	2838	19504	2320	3009	18653	19504
SLC1A5	0.172185	14044	19504	2838	3009	1883	19504
MYD88	0.172398	17829	19504	380	3009	14091	19504
MAT1A	0.172398	13890	19504	-1	3009	380	19504
CEP55	0.172398	380	19504	-1	3009	16820	19504
PLA2G1B	0.172414	19356	19504	1451	3009	2840	19504
EDN3	0.172529	2733	19504	2841	3009	19354	19504
SCD	0.172529	2841	19504	1711	3009	8724	19504
CARD11	0.172759	2843	19504	771	3009	18439	19504
SMCO3	0.172842	18618	19504	-1	3009	381	19504
SLC66A2	0.173285	382	19504	-1	3009	6332	19504
PDIA2	0.173285	11007	19504	382	3009	13073	19504
ZNF277	0.173449	11253	19504	2849	3009	2444	19504
FAM161B	0.173729	383	19504	-1	3009	12177	19504
TRIO	0.173729	10690	19504	383	3009	10229	19504
PRAMEF25	0.173729	14783	19504	-1	3009	383	19504
CLIP3	0.173795	2852	19504	-1	3009	1564	19504
CRYAB	0.173795	1175	19504	2852	3009	15955	19504
ANXA13	0.174025	11103	19504	2837	3009	2854	19504
CYB5D2	0.174172	384	19504	-1	3009	16216	19504
OR4P4	0.174172	15039	19504	-1	3009	384	19504
IL5	0.174172	18567	19504	384	3009	17073	19504
TXNIP	0.174293	3102	19504	2460	3009	7553	19504
ALDOA	0.174602	8745	19504	2859	3009	1196	19504
EMP1	0.174615	385	19504	-1	3009	18790	19504
DPEP3	0.174615	14033	19504	-1	3009	385	19504
MFGE8	0.174834	2861	19504	709	3009	12765	19504
ULBP1	0.174949	1244	19504	-1	3009	2862	19504
SLC24A1	0.175056	4798	19504	1404	3009	7564	19504
RNASEK-C17orf49	0.175059	14317	19504	-1	3009	386	19504
CAVIN1	0.175059	386	19504	-1	3009	18429	19504
SLC24A2	0.175334	3016	19504	1168	3009	7568	19504
CCDC96	0.175502	387	19504	-1	3009	17875	19504
DMRTB1	0.175502	13998	19504	-1	3009	387	19504
C7orf31	0.175643	2723	19504	-1	3009	2868	19504
BRICD5	0.175945	388	19504	-1	3009	18315	19504
OPHN1	0.175945	8047	19504	388	3009	12514	19504
ZSCAN10	0.175945	15665	19504	-1	3009	388	19504
SAG	0.176107	12189	19504	1110	3009	2872	19504
ATG4B	0.176223	2873	19504	2189	3009	19439	19504
ADRA1B	0.176223	15375	19504	2873	3009	1726	19504
CD5L	0.176223	16303	19504	1693	3009	2873	19504
IL24	0.176338	15329	19504	796	3009	2874	19504
TRIM59	0.176378	6097	19504	2465	3009	7583	19504
SLC27A1	0.176389	389	19504	-1	3009	8431	19504
MAPK8IP1	0.176389	11339	19504	389	3009	12776	19504
ANP32D	0.176389	15206	19504	-1	3009	389	19504
CCDC74B	0.176455	2875	19504	-1	3009	2605	19504
PLCE1	0.176455	16907	19504	2875	3009	2761	19504
NNAT	0.176571	2876	19504	-1	3009	2691	19504
ZNF274	0.176687	15891	19504	2877	3009	2442	19504
CENPS	0.176803	2766	19504	2878	3009	10460	19504
CGREF1	0.176832	14114	19504	-1	3009	390	19504
[truncated: 17,505 more rows]

## Sheet: Survival BRCA miRNA
miRNA	adj. p-value	DeepKEGG-SNV+mRNA+miRNA 5-fold RRA ranking	DeepKEGG-SNV+mRNA+miRNA-ranking size	MOGLAM-DNAm+mRNA+miRNA 5-fold RRA ranking	MOGLAM-DNAm+mRNA+miRNA-ranking size	TMO-Net-SNV+mRNA+miRNA 5-fold RRA ranking	TMO-Net-SNV+mRNA+miRNA-ranking size
hsa-let-7d	1.85148e-05	16	632	21	1581	28	1581
hsa-mir-16-1	6.91772e-05	44	632	13	1581	9	1581
hsa-mir-326	0.000129295	69	632	5	1581	1	1581
hsa-mir-502	0.000553418	12	632	89	1581	44	1581
hsa-mir-301b	0.000572071	79	632	52	1581	90	1581
hsa-mir-18a	0.000572071	90	632	58	1581	27	1581
hsa-mir-130b	0.000610625	92	632	9	1581	33	1581
hsa-mir-30e	0.000692853	25	632	96	1581	70	1581
hsa-let-7g	0.00082954	17	632	102	1581	51	1581
hsa-mir-331	0.000878807	104	632	8	1581	53	1581
hsa-mir-877	0.00121586	67	632	69	1581	116	1581
hsa-mir-23a	0.00127928	118	632	23	1581	32	1581
hsa-mir-616	0.00151858	100	632	10	1581	125	1581
hsa-mir-186	0.00186779	35	632	134	1581	126	1581
hsa-mir-766	0.00203878	28	632	43	1581	138	1581
hsa-mir-628	0.00205298	147	632	14	1581	23	1581
hsa-mir-1277	0.00231435	144	632	39	1581	57	1581
hsa-mir-574	0.00231435	42	632	31	1581	144	1581
hsa-mir-15b	0.00256212	49	632	103	1581	149	1581
hsa-mir-106b	0.00256212	149	632	73	1581	118	1581
hsa-mir-224	0.0026137	150	632	129	1581	14	1581
hsa-mir-3928	0.00266598	130	632	37	1581	151	1581
hsa-mir-1226	0.00271894	152	632	45	1581	105	1581
hsa-mir-874	0.0027726	153	632	49	1581	4	1581
hsa-mir-16-2	0.00299431	59	632	18	1581	157	1581
hsa-mir-19b-1	0.00316813	82	632	93	1581	160	1581
hsa-mir-675	0.00379589	170	632	74	1581	96	1581
hsa-mir-193b	0.00406855	64	632	33	1581	174	1581
hsa-mir-532	0.0041387	175	632	104	1581	172	1581
hsa-mir-3607	0.00465242	182	632	36	1581	8	1581
hsa-mir-125a	0.0051252	188	632	64	1581	71	1581
hsa-mir-484	0.00520699	99	632	0	1581	189	1581
hsa-mir-362	0.00537315	191	632	142	1581	3	1581
hsa-mir-26b	0.00537315	15	632	60	1581	191	1581
hsa-mir-15a	0.005689	46	632	567	1581	0	1581
hsa-mir-21	0.005689	0	632	644	1581	88	1581
hsa-mir-3605	0.00571602	195	632	2	1581	176	1581
hsa-mir-301a	0.00580396	112	632	12	1581	196	1581
hsa-mir-942	0.00607317	199	632	77	1581	20	1581
hsa-mir-455	0.00635059	202	632	7	1581	91	1581
hsa-mir-501	0.00703046	187	632	62	1581	209	1581
hsa-mir-324	0.00703046	209	632	3	1581	192	1581
hsa-mir-760	0.00715293	19	632	44	1581	1248	1581
hsa-mir-19a	0.00754468	184	632	107	1581	214	1581
hsa-mir-1306	0.0077572	216	632	11	1581	211	1581
hsa-mir-505	0.00812795	47	632	6	1581	597	1581
hsa-mir-1307	0.00812795	466	632	47	1581	2	1581
hsa-mir-145	0.00853237	200	632	223	1581	7	1581
hsa-mir-454	0.00911658	134	632	22	1581	228	1581
hsa-mir-328	0.00916384	492	632	25	1581	50	1581
hsa-mir-378c	0.00935754	114	632	205	1581	230	1581
hsa-mir-376b	0.00935754	156	632	230	1581	128	1581
hsa-mir-570	0.0101058	236	632	158	1581	103	1581
hsa-mir-539	0.0101058	192	632	114	1581	236	1581
hsa-mir-135b	0.0102343	237	632	139	1581	208	1581
hsa-mir-210	0.011028	185	632	1	1581	243	1581
hsa-mir-589	0.0113014	155	632	225	1581	245	1581
hsa-mir-195	0.0113708	1	632	959	1581	640	1581
hsa-mir-374b	0.0114173	23	632	56	1581	753	1581
hsa-mir-511	0.0121486	251	632	130	1581	166	1581
hsa-mir-940	0.0125877	254	632	27	1581	121	1581
hsa-mir-196b	0.013479	52	632	61	1581	460	1581
hsa-mir-126	0.013479	61	632	30	1581	619	1581
hsa-mir-188	0.0134973	260	632	32	1581	161	1581
hsa-mir-491	0.01381	262	632	160	1581	6	1581
hsa-mir-148b	0.0139113	62	632	50	1581	359	1581
hsa-mir-744	0.0144497	124	632	16	1581	266	1581
hsa-mir-3150b	0.0149423	255	632	269	1581	56	1581
hsa-mir-33b	0.0149423	269	632	110	1581	12	1581
hsa-mir-99a	0.0152479	65	632	530	1581	58	1581
hsa-mir-424	0.0157879	37	632	91	1581	274	1581
hsa-mir-374c	0.0161719	24	632	331	1581	67	1581
hsa-mir-1296	0.0166438	365	632	51	1581	68	1581
hsa-mir-550a-2	0.0166438	-1	632	68	1581	26	1581
hsa-mir-1290	0.0170454	2	632	1257	1581	1411	1581
hsa-mir-199b	0.0177592	285	632	117	1581	109	1581
hsa-mir-6511b-2	0.0185971	-1	632	38	1581	72	1581
hsa-mir-323a	0.018707	75	632	133	1581	290	1581
hsa-mir-522	0.018707	102	632	290	1581	238	1581
hsa-mir-33a	0.0189005	95	632	34	1581	291	1581
hsa-mir-10a	0.0190954	201	632	292	1581	244	1581
hsa-mir-1301	0.0191018	547	632	26	1581	73	1581
hsa-mir-500a	0.0194891	77	632	294	1581	135	1581
hsa-mir-3677	0.019613	488	632	65	1581	74	1581
hsa-mir-615	0.020497	299	632	98	1581	133	1581
hsa-mir-152	0.0221808	224	632	307	1581	11	1581
hsa-mir-7-1	0.0226157	133	632	29	1581	309	1581
hsa-mir-122	0.0227128	3	632	1073	1581	422	1581
hsa-mir-330	0.0230563	311	632	232	1581	246	1581
hsa-mir-193a	0.0235025	180	632	246	1581	313	1581
hsa-mir-141	0.0237278	289	632	312	1581	314	1581
hsa-mir-494	0.0237278	314	632	229	1581	101	1581
hsa-mir-93	0.0245062	83	632	485	1581	31	1581
hsa-mir-495	0.0248757	317	632	319	1581	43	1581
hsa-mir-191	0.0256646	85	632	20	1581	658	1581
hsa-mir-299	0.0260601	171	632	251	1581	324	1581
hsa-mir-182	0.0265442	78	632	326	1581	186	1581
hsa-mir-181d	0.0268486	50	632	1301	1581	87	1581
hsa-mir-138-2	0.0272815	68	632	329	1581	273	1581
hsa-mir-339	0.0277805	107	632	17	1581	331	1581
hsa-mir-139	0.0283731	4	632	727	1581	589	1581
hsa-mir-1271	0.0283731	391	632	4	1581	293	1581
hsa-mir-421	0.0285404	250	632	334	1581	294	1581
hsa-mir-526b	0.0285404	334	632	101	1581	183	1581
hsa-mir-23b	0.0292935	91	632	70	1581	842	1581
hsa-mir-378a	0.029575	55	632	338	1581	102	1581
hsa-mir-548b	0.0298375	339	632	148	1581	120	1581
hsa-mir-576	0.031194	94	632	24	1581	1492	1581
hsa-mir-487a	0.0319936	291	632	347	1581	15	1581
hsa-mir-22	0.0328282	45	632	350	1581	267	1581
hsa-mir-31	0.0333926	203	632	352	1581	255	1581
hsa-mir-32	0.0333926	207	632	86	1581	352	1581
hsa-mir-130a	0.0336772	281	632	125	1581	353	1581
hsa-mir-1248	0.0336772	284	632	353	1581	248	1581
hsa-mir-5694	0.0340261	-1	632	1445	1581	5	1581
hsa-mir-185	0.0340261	5	632	327	1581	1356	1581
hsa-mir-2277	0.0342512	355	632	46	1581	185	1581
hsa-mir-302d	0.034488	74	632	1017	1581	99	1581
hsa-mir-337	0.0348317	288	632	357	1581	24	1581
hsa-let-7i	0.0351658	72	632	100	1581	467	1581
hsa-mir-6820	0.0351658	-1	632	41	1581	100	1581
hsa-mir-92a-2	0.0366125	308	632	255	1581	363	1581
hsa-mir-590	0.0386484	105	632	66	1581	1106	1581
hsa-mir-4742	0.0387657	370	632	120	1581	217	1581
hsa-mir-1343	0.0393637	-1	632	106	1581	66	1581
hsa-mir-5699	0.0393637	106	632	76	1581	535	1581
hsa-mir-34a	0.039672	6	632	143	1581	723	1581
hsa-mir-148a	0.0410016	120	632	363	1581	377	1581
hsa-mir-3611	0.0423171	381	632	337	1581	193	1581
hsa-mir-452	0.0426503	242	632	382	1581	234	1581
hsa-mir-545	0.0430332	111	632	75	1581	759	1581
hsa-mir-134	0.0433219	384	632	215	1581	89	1581
hsa-mir-192	0.0440006	29	632	116	1581	386	1581
hsa-mir-3940	0.0440006	386	632	109	1581	307	1581
hsa-mir-493	0.0450318	18	632	174	1581	389	1581
hsa-mir-1246	0.0453107	7	632	750	1581	992	1581
hsa-mir-184	0.0464317	244	632	393	1581	351	1581
hsa-mir-665	0.0467861	220	632	394	1581	69	1581
hsa-mir-504	0.0475004	396	632	275	1581	322	1581
hsa-mir-99b	0.0482219	176	632	78	1581	398	1581
hsa-mir-138-1	0.0482219	198	632	398	1581	46	1581
hsa-mir-4454	0.0493178	371	632	401	1581	16	1581
hsa-mir-944	0.0493178	131	632	339	1581	401	1581
hsa-mir-642a	0.0508047	405	632	97	1581	275	1581
hsa-mir-335	0.0509423	8	632	321	1581	918	1581
hsa-mir-151b	0.051181	406	632	192	1581	381	1581
hsa-mir-1228	0.0519392	408	632	162	1581	397	1581
hsa-mir-296	0.0524685	53	632	123	1581	674	1581
hsa-mir-4772	0.0527049	346	632	410	1581	79	1581
hsa-mir-518c	0.0530906	140	632	248	1581	411	1581
hsa-let-7c	0.0532945	26	632	540	1581	124	1581
hsa-mir-146a	0.0532945	93	632	124	1581	1317	1581
hsa-mir-1266	0.0558429	418	632	306	1581	75	1581
hsa-mir-28	0.0565667	9	632	409	1581	1557	1581
hsa-mir-2355	0.0566588	87	632	128	1581	544	1581
hsa-mir-4707	0.057051	421	632	388	1581	358	1581
hsa-mir-345	0.0583772	515	632	48	1581	130	1581
hsa-mir-579	0.0601196	43	632	132	1581	462	1581
hsa-mir-651	0.0601196	132	632	866	1581	22	1581
hsa-mir-5001	0.0612036	431	632	270	1581	346	1581
hsa-mir-612	0.0621839	10	632	1297	1581	680	1581
hsa-mir-340	0.0621839	296	632	509	1581	10	1581
hsa-mir-548ak	0.0627781	135	632	766	1581	39	1581
hsa-mir-410	0.0646671	362	632	127	1581	439	1581
hsa-mir-627	0.0668969	270	632	163	1581	444	1581
hsa-mir-5010	0.0673489	271	632	152	1581	445	1581
hsa-let-7e	0.067794	11	632	579	1581	839	1581
hsa-mir-423	0.0682558	51	632	141	1581	625	1581
hsa-mir-187	0.068259	348	632	328	1581	447	1581
hsa-mir-302b	0.0691895	116	632	1003	1581	142	1581
hsa-mir-3944	0.0696394	441	632	450	1581	399	1581
hsa-mir-5193	0.0719814	455	632	342	1581	428	1581
hsa-mir-215	0.0738923	13	632	214	1581	459	1581
hsa-mir-6894	0.07589	-1	632	149	1581	132	1581
hsa-mir-4473	0.0768706	142	632	150	1581	1326	1581
hsa-mir-767	0.0788169	145	632	469	1581	197	1581
hsa-mir-128-1	0.0789928	-1	632	157	1581	13	1581
hsa-mir-3909	0.0798273	471	632	391	1581	136	1581
hsa-mir-559	0.0803358	442	632	364	1581	472	1581
hsa-mir-140	0.0808464	218	632	473	1581	154	1581
hsa-mir-518e	0.0808464	473	632	323	1581	19	1581
hsa-mir-222	0.0818741	162	632	59	1581	475	1581
hsa-mir-520f	0.0823912	476	632	418	1581	198	1581
hsa-mir-4741	0.0828764	-1	632	156	1581	29	1581
hsa-mir-142	0.0838976	157	632	92	1581	1420	1581
hsa-mir-527	0.0839555	80	632	479	1581	431	1581
hsa-mir-10b	0.0844814	480	632	227	1581	40	1581
hsa-mir-885	0.0845814	14	632	244	1581	1275	1581
hsa-mir-3613	0.0859573	159	632	135	1581	873	1581
hsa-mir-29b-2	0.0880399	161	632	54	1581	687	1581
hsa-mir-4677	0.0890899	583	632	113	1581	162	1581
hsa-mir-525	0.0893128	489	632	420	1581	215	1581
hsa-mir-550a-3	0.0901629	366	632	15	1581	1424	1581
hsa-mir-338	0.0912069	164	632	1547	1581	137	1581
hsa-mir-17	0.0922739	86	632	165	1581	1519	1581
hsa-mir-1237	0.0948933	435	632	478	1581	499	1581
hsa-mir-451a	0.0948933	377	632	499	1581	354	1581
hsa-mir-769	0.0955091	168	632	35	1581	1571	1581
hsa-mir-4691	0.0960366	501	632	442	1581	339	1581
hsa-mir-3619	0.097189	303	632	183	1581	503	1581
hsa-mir-2116	0.097189	503	632	299	1581	464	1581
hsa-mir-520b	0.0987953	89	632	171	1581	586	1581
hsa-mir-425	0.099902	172	632	99	1581	1450	1581
hsa-mir-551b	0.100702	248	632	85	1581	509	1581
hsa-mir-4446	0.100702	509	632	406	1581	442	1581
hsa-mir-181a-2	0.101014	117	632	1331	1581	173	1581
hsa-mir-664b	0.101305	-1	632	272	1581	17	1581
hsa-mir-125b-2	0.103692	514	632	341	1581	319	1581
hsa-mir-151a	0.104905	344	632	216	1581	516	1581
hsa-mir-92b	0.105515	193	632	517	1581	405	1581
hsa-mir-660	0.106127	160	632	518	1581	260	1581
hsa-mir-6720	0.106865	-1	632	1173	1581	18	1581
hsa-mir-671	0.107806	179	632	28	1581	768	1581
hsa-mir-3173	0.109224	523	632	166	1581	433	1581
hsa-mir-1269a	0.109851	524	632	280	1581	476	1581
hsa-mir-548au	0.110114	181	632	71	1581	1105	1581
hsa-mir-509-2	0.110114	-1	632	181	1581	148	1581
hsa-mir-3617	0.11048	464	632	525	1581	330	1581
hsa-mir-365b	0.111745	527	632	325	1581	486	1581
hsa-mir-1292	0.112381	528	632	189	1581	342	1581
hsa-mir-3200	0.112418	221	632	19	1581	676	1581
hsa-mir-144	0.113019	529	632	395	1581	434	1581
[truncated: 1,359 more rows]

[truncated: 20 more sheets: Survival LUAD CNV, Survival LUAD DNAm, Survival LUAD SNV, Survival LUAD mRNA, Survival LUAD miRNA, Survival COADREAD CNV, Survival COADREAD DNAm, Survival COADREAD SNV, Survival COADREAD mRNA, Survival COADREAD miRNA, Drug Res. Cisplatin BLCA CNV, Drug Res. Cisplatin BLCA DNAm, Drug Res. Cisplatin BLCA SNV, Drug Res. Cisplatin BLCA mRNA, Drug Res. Cisplatin BLCA miRNA, Drug Res. Temoz. LGG CNV, Drug Res. Temoz. LGG DNAm, Drug Res. Temoz. LGG SNV, Drug Res. Temoz. LGG mRNA, Drug Res. Temoz. LGG miRNA]
